# Supplementary material for: Tetra­carbonyl-1κ2 C,3κ2 C-bis[1,3(η5)-cyclo­penta­dien­yl]dihydroxido-2κ2 O-diirontin(2 Fe—Sn) monohydrate
Source: Acta Crystallogr Sect E Struct Rep Online. 2010 Jun 18;66(Pt 7):m811. doi: 10.1107/S1600536810021975 (PMC3006954; doi:10.1107/S1600536810021975)
Supplement: Supplementary file 1 [file e-66-0m811-sup1.cif]

##############################################################################
###                                                                        ###
###        Electronic paper (Acta Crystallographica Section E)             ###
###                                                                        ###
##############################################################################
#                                                                            #
# This CIF contains the data in a paper accepted for publication in Acta     #
# Crystallographica Section E. It conforms to the requirements of Notes      #
# for Authors for Section E, and has been peer reviewed under the auspices   #
# of the IUCr Commission on Journals.                                        #
#                                                                            #
# Full details of the Crystallographic Information File format               #
# are given in the paper "The Crystallographic Information File (CIF):       #
# a New Standard Archive File for Crystallography" by S. R. Hall, F. H.      #
# Allen and I. D. Brown [Acta Cryst. (1991), A47, 655-685].                  #
#                                                                            #
# The current version of the core CIF dictionary is obtainable from          #
# ftp://ftp.iucr.org/pub/cif_core.dic. The current version number is 2.4.    #
#                                                                            #
# Software is freely available for graphical display of the structure(s) in  #
# this CIF.  For information consult the CIF home page http://www.iucr.org/  #
# cif/home.html                                                              #
#                                                                            #
# This file may be used for bona fide research purposes within the           #
# scientific community so long as proper attribution is given to the journal # 
# article from which it was obtained.                                        #
#                                                                            #
##############################################################################
                                             
data_I
_audit_creation_method     SHELXL-97
_chemical_name_systematic
;
Tetracarbonyl-1\k^2^<i>C</i>,3\k^2^<i>C</i>-bis[1,3(\h^5^)-
cyclopentadienyl]dihydroxido-2\k^2^<i>O</i>-diirontin(2 <i>Fe---Sn</i>)
monohydrate
;
_chemical_name_common
;
Bis(dicarbonylcyclopentadienyliron)tin dihydroxide hydrate
;
_chemical_formula_moiety     'C14 H12 Fe2 O6 Sn, H2 O'
_chemical_formula_sum     'C14 H14 Fe2 O7 Sn'
_chemical_formula_iupac     '[Fe2 Sn (C5 H5)2 (O H)2 (C O)4], H2 O'
_chemical_formula_weight     524.64
_chemical_melting_point     ?
_symmetry_cell_setting     triclinic
_symmetry_space_group_name_H-M     'P -1'
_symmetry_space_group_name_hall     '-P 1'
loop_
    _symmetry_equiv_pos_as_xyz
    'x, y, z'
    '-x, -y, -z'
_cell_length_a     7.1760(6)
_cell_length_b     9.7262(9)
_cell_length_c     12.0630(10)
_cell_angle_alpha     92.046(7)
_cell_angle_beta     90.822(7)
_cell_angle_gamma     97.560(7)
_cell_volume     833.93(12)
_cell_formula_units_Z     2
_cell_measurement_reflns_used     8934
_cell_measurement_theta_min     5.31
_cell_measurement_theta_max     53.58
_cell_measurement_temperature     200(2)
_exptl_crystal_description     prism
_exptl_crystal_colour     orange
_exptl_crystal_size_max     0.16
_exptl_crystal_size_mid     0.15
_exptl_crystal_size_min     0.07
_exptl_crystal_density_diffrn     2.089
_exptl_crystal_density_meas     ?
_exptl_crystal_density_method     'not measured'
_exptl_crystal_F_000     512
_exptl_absorpt_coefficient_mu     3.235
_exptl_absorpt_correction_type     numerical
_exptl_absorpt_process_details     '(X-AREA; Stoe & Cie, 2009)'
_exptl_absorpt_correction_T_min     0.6074
_exptl_absorpt_correction_T_max     0.8062
_exptl_special_details
;
;
_diffrn_ambient_temperature     200(2)
_diffrn_radiation_type     MoK\a
_diffrn_radiation_wavelength     0.71073
_diffrn_radiation_source     'fine-focus sealed tube'
_diffrn_radiation_monochromator     graphite
_diffrn_measurement_device_type     'Stoe IPDS 2T'
_diffrn_measurement_device     '2-circle goniometer'
_diffrn_measurement_method     'rotation method'
_diffrn_detector_area_resol_mean     6.67
_diffrn_reflns_number     7904
_diffrn_reflns_av_R_equivalents     0.0184
_diffrn_reflns_av_sigmaI/netI     0.0165
_diffrn_reflns_theta_min     2.66
_diffrn_reflns_theta_max     27.00
_diffrn_reflns_theta_full     27.00
_diffrn_measured_fraction_theta_max     0.996
_diffrn_measured_fraction_theta_full     0.996
_diffrn_reflns_limit_h_min     -9
_diffrn_reflns_limit_h_max     9
_diffrn_reflns_limit_k_min     -12
_diffrn_reflns_limit_k_max     11
_diffrn_reflns_limit_l_min     -15
_diffrn_reflns_limit_l_max     15
_refine_special_details
;
Refinement of <i>F</i>^2^ against ALL reflections. The weighted <i>R</i>-factor
wR and goodness of fit <i>S</i> are based on <i>F</i>^2^, conventional
<i>R</i>-factors <i>R</i> are based on <i>F</i>, with <i>F</i> set to zero for
negative <i>F</i>^2^. The threshold expression of <i>F</i>^2^ >
\s(<i>F</i>^2^) is used only for calculating <i>R</i>-factors(gt) etc. and is
not relevant to the choice of reflections for refinement. <i>R</i>-factors
based on <i>F</i>^2^ are statistically about twice as large as those based on
<i>F</i>, and <i>R</i>- factors based on ALL data will be even larger.
;
_reflns_number_total     3641
_reflns_number_gt     3374
_reflns_threshold_expression     I>2\s(I)
_refine_ls_structure_factor_coef     Fsqd
_refine_ls_matrix_type     full
_refine_ls_R_factor_all     0.0224
_refine_ls_R_factor_gt     0.0193
_refine_ls_wR_factor_gt     0.0473
_refine_ls_wR_factor_ref     0.0484
_refine_ls_goodness_of_fit_ref     1.049
_refine_ls_restrained_S_all     1.049
_refine_ls_number_reflns     3641
_refine_ls_number_parameters     233
_refine_ls_number_restraints     4
_refine_ls_number_constraints     0
_refine_ls_hydrogen_treatment     mixed
_refine_ls_weighting_scheme     calc
_refine_ls_weighting_details
         'calc w=1/[\s^2^(Fo^2^)+(0.0325P)^2^+0.1254P] where P=(Fo^2^+2Fc^2^)/3'
_atom_sites_solution_hydrogens     geom
_atom_sites_solution_primary     direct
_atom_sites_solution_secondary     difmap
_refine_ls_shift/su_max     0.002
_refine_ls_shift/su_mean     0.000
_refine_diff_density_max     0.444
_refine_diff_density_min     -0.622
_refine_ls_extinction_method     none
_refine_ls_extinction_coef     ?
loop_
    _atom_type_symbol
    _atom_type_description
    _atom_type_scat_dispersion_real
    _atom_type_scat_dispersion_imag
    _atom_type_scat_source
    'C' 'C' 0.0033 0.0016
                         'International Tables Vol C Tables 4.2.6.8 and 6.1.1.4'
    'H' 'H' 0.0000 0.0000
                         'International Tables Vol C Tables 4.2.6.8 and 6.1.1.4'
    'O' 'O' 0.0106 0.0060
                         'International Tables Vol C Tables 4.2.6.8 and 6.1.1.4'
    'Sn' 'Sn' -0.6537 1.4246
                         'International Tables Vol C Tables 4.2.6.8 and 6.1.1.4'
    'Fe' 'Fe' 0.3463 0.8444
                         'International Tables Vol C Tables 4.2.6.8 and 6.1.1.4'
_computing_data_collection     'X-AREA (Stoe & Cie, 2009)'
_computing_cell_refinement     'X-AREA (Stoe & Cie, 2009)'
_computing_data_reduction     'X-AREA (Stoe & Cie, 2009)'
_computing_structure_solution     'SHELXS97 (Sheldrick, 2008)'
_computing_structure_refinement     'SHELXL97 (Sheldrick, 2008)'
_computing_molecular_graphics     'DIAMOND (Brandenburg, 2009)'
_computing_publication_material
                            'SHELXL97 (Sheldrick, 2008) and PLATON (Spek, 2009)'
loop_
    _atom_site_type_symbol
    _atom_site_label
    _atom_site_fract_x
    _atom_site_fract_y
    _atom_site_fract_z
    _atom_site_U_iso_or_equiv
    _atom_site_adp_type
    _atom_site_calc_flag
    _atom_site_refinement_flags
    _atom_site_occupancy
    _atom_site_disorder_assembly
    _atom_site_disorder_group
    C C1 0.7075(3) 1.0222(2) 0.84442(18) 0.0283(4) Uani d . 1 . .
    C C2 0.7280(4) 0.9336(2) 0.64429(19) 0.0350(5) Uani d . 1 . .
    C C3 1.1193(3) 0.9698(3) 0.8631(2) 0.0393(5) Uani d . 1 . .
    H H3A 1.1195 0.9477 0.9384 0.047 Uiso calc R 1 . .
    C C4 1.1382(3) 0.8774(3) 0.7722(2) 0.0367(5) Uani d . 1 . .
    H H4A 1.1547 0.7834 0.7761 0.044 Uiso calc R 1 . .
    C C5 1.1278(3) 0.9515(3) 0.6750(2) 0.0395(5) Uani d . 1 . .
    H H5A 1.1349 0.9151 0.6022 0.047 Uiso calc R 1 . .
    C C6 1.1047(3) 1.0908(3) 0.7051(2) 0.0418(6) Uani d . 1 . .
    H H6A 1.0946 1.1626 0.6561 0.050 Uiso calc R 1 . .
    C C7 1.0999(3) 1.1017(3) 0.8212(2) 0.0418(6) Uani d . 1 . .
    H H7A 1.0861 1.1824 0.8638 0.050 Uiso calc R 1 . .
    C C8 0.4498(3) 0.5867(2) 0.65282(18) 0.0318(5) Uani d . 1 . .
    C C9 0.7911(3) 0.6018(2) 0.58481(18) 0.0298(4) Uani d . 1 . .
    C C10 0.6902(6) 0.3898(3) 0.8208(2) 0.0596(10) Uani d . 1 . .
    H H10A 0.7103 0.4226 0.8948 0.072 Uiso calc R 1 . .
    C C11 0.5143(4) 0.3457(3) 0.7690(2) 0.0482(7) Uani d . 1 . .
    H H11A 0.3964 0.3455 0.8019 0.058 Uiso calc R 1 . .
    C C12 0.5462(3) 0.3020(2) 0.6590(2) 0.0356(5) Uani d . 1 . .
    H H12A 0.4534 0.2666 0.6059 0.043 Uiso calc R 1 . .
    C C13 0.7395(4) 0.3204(2) 0.6431(2) 0.0378(5) Uani d . 1 . .
    H H13A 0.7997 0.2992 0.5771 0.045 Uiso calc R 1 . .
    C C14 0.8301(4) 0.3761(3) 0.7426(3) 0.0509(8) Uani d . 1 . .
    H H14A 0.9604 0.3997 0.7543 0.061 Uiso calc R 1 . .
    O O1 0.5976(3) 1.06847(19) 0.89760(16) 0.0420(4) Uani d . 1 . .
    O O2 0.6339(3) 0.9215(2) 0.56601(17) 0.0582(6) Uani d . 1 . .
    O O3 0.3141(3) 0.6314(2) 0.63030(16) 0.0492(5) Uani d . 1 . .
    O O4 0.8793(3) 0.6577(2) 0.51681(15) 0.0450(4) Uani d . 1 . .
    O O5 0.9048(2) 0.67485(17) 0.94997(13) 0.0328(3) Uani d D 1 . .
    H H1 0.851(5) 0.625(4) 0.994(3) 0.080(13) Uiso d D 1 . .
    O O6 0.5023(2) 0.71819(18) 0.90976(14) 0.0353(4) Uani d D 1 . .
    H H2 0.502(4) 0.783(3) 0.953(2) 0.049(9) Uiso d D 1 . .
    O O7 0.1945(2) 0.5242(2) 0.89430(15) 0.0376(4) Uani d D 1 . .
    H H4 0.292(3) 0.578(3) 0.901(3) 0.057(10) Uiso d D 1 . .
    H H3 0.112(5) 0.572(4) 0.910(4) 0.090(15) Uiso d D 1 . .
    Sn Sn1 0.740305(17) 0.716117(13) 0.821699(10) 0.02046(5) Uani d . 1 . .
    Fe Fe1 0.87665(4) 0.95526(3) 0.76220(2) 0.02269(7) Uani d . 1 . .
    Fe Fe2 0.65366(4) 0.51278(3) 0.68520(2) 0.02259(7) Uani d . 1 . .
loop_
    _atom_site_aniso_label
    _atom_site_aniso_U_11
    _atom_site_aniso_U_22
    _atom_site_aniso_U_33
    _atom_site_aniso_U_12
    _atom_site_aniso_U_13
    _atom_site_aniso_U_23
    C1 0.0331(11) 0.0212(9) 0.0303(10) 0.0017(8) 0.0000(8) 0.0036(8)
    C2 0.0458(13) 0.0272(11) 0.0330(12) 0.0079(10) -0.0006(10) 0.0060(9)
    C3 0.0238(10) 0.0580(16) 0.0360(12) 0.0042(10) -0.0036(9) 0.0052(11)
    C4 0.0243(10) 0.0338(12) 0.0533(14) 0.0064(9) 0.0080(9) 0.0078(10)
    C5 0.0337(12) 0.0454(14) 0.0392(13) 0.0034(10) 0.0146(10) 0.0015(10)
    C6 0.0324(12) 0.0335(12) 0.0581(16) -0.0056(10) 0.0098(11) 0.0155(11)
    C7 0.0286(11) 0.0352(13) 0.0580(16) -0.0055(10) 0.0021(10) -0.0119(11)
    C8 0.0340(11) 0.0346(12) 0.0260(10) 0.0036(9) -0.0002(8) -0.0065(8)
    C9 0.0341(11) 0.0287(11) 0.0274(10) 0.0079(9) 0.0007(8) -0.0018(8)
    C10 0.124(3) 0.0198(11) 0.0302(12) -0.0077(14) -0.0171(15) 0.0043(9)
    C11 0.0671(18) 0.0231(11) 0.0522(15) -0.0056(11) 0.0291(14) 0.0042(10)
    C12 0.0409(12) 0.0214(10) 0.0424(13) -0.0020(9) -0.0056(10) -0.0036(9)
    C13 0.0450(13) 0.0246(11) 0.0454(13) 0.0110(10) 0.0065(10) 0.0010(9)
    C14 0.0486(15) 0.0267(12) 0.077(2) 0.0026(11) -0.0287(15) 0.0095(12)
    O1 0.0448(10) 0.0374(9) 0.0466(10) 0.0143(8) 0.0139(8) 0.0006(8)
    O2 0.0768(15) 0.0588(13) 0.0399(11) 0.0149(11) -0.0259(10) 0.0021(9)
    O3 0.0404(10) 0.0665(13) 0.0441(10) 0.0240(9) -0.0098(8) -0.0100(9)
    O4 0.0508(11) 0.0462(10) 0.0377(9) 0.0021(8) 0.0165(8) 0.0090(8)
    O5 0.0357(8) 0.0326(8) 0.0294(8) 0.0022(7) -0.0083(6) 0.0059(6)
    O6 0.0304(8) 0.0329(9) 0.0414(9) 0.0003(7) 0.0125(7) -0.0051(7)
    O7 0.0282(8) 0.0444(10) 0.0398(9) 0.0015(8) 0.0035(7) 0.0093(8)
    Sn1 0.02214(7) 0.01840(7) 0.02058(7) 0.00165(5) 0.00004(5) 0.00084(5)
    Fe1 0.02485(14) 0.01989(14) 0.02322(14) 0.00213(11) 0.00141(11) 0.00217(10)
    Fe2 0.02546(14) 0.02059(14) 0.02121(14) 0.00140(11) 0.00051(10) -0.00018(10)
_geom_special_details
;
All esds (except the esd in the dihedral angle between two l.s. planes) are
estimated using the full covariance matrix. The cell esds are taken into
account individually in the estimation of esds in distances, angles and
torsion angles; correlations between esds in cell parameters are only used
when they are defined by crystal symmetry. An approximate (isotropic)
treatment of cell esds is used for estimating esds involving l.s. planes.
;
loop_
    _geom_bond_atom_site_label_1
    _geom_bond_atom_site_label_2
    _geom_bond_site_symmetry_2
    _geom_bond_distance
    _geom_bond_publ_flag
    C1 O1 . 1.151(3) ?
    C1 Fe1 . 1.754(2) ?
    C2 O2 . 1.147(3) ?
    C2 Fe1 . 1.755(2) ?
    C3 C4 . 1.412(4) ?
    C3 C7 . 1.419(4) ?
    C3 Fe1 . 2.097(2) ?
    C3 H3A . 0.9500 ?
    C4 C5 . 1.405(4) ?
    C4 Fe1 . 2.118(2) ?
    C4 H4A . 0.9500 ?
    C5 C6 . 1.422(4) ?
    C5 Fe1 . 2.103(2) ?
    C5 H5A . 0.9500 ?
    C6 C7 . 1.401(4) ?
    C6 Fe1 . 2.103(2) ?
    C6 H6A . 0.9500 ?
    C7 Fe1 . 2.097(2) ?
    C7 H7A . 0.9500 ?
    C8 O3 . 1.150(3) ?
    C8 Fe2 . 1.758(2) ?
    C9 O4 . 1.151(3) ?
    C9 Fe2 . 1.753(2) ?
    C10 C14 . 1.404(5) ?
    C10 C11 . 1.408(5) ?
    C10 Fe2 . 2.094(3) ?
    C10 H10A . 0.9500 ?
    C11 C12 . 1.409(4) ?
    C11 Fe2 . 2.093(2) ?
    C11 H11A . 0.9500 ?
    C12 C13 . 1.393(3) ?
    C12 Fe2 . 2.105(2) ?
    C12 H12A . 0.9500 ?
    C13 C14 . 1.413(4) ?
    C13 Fe2 . 2.094(2) ?
    C13 H13A . 0.9500 ?
    C14 Fe2 . 2.082(3) ?
    C14 H14A . 0.9500 ?
    O5 Sn1 . 2.0164(15) ?
    O5 H1 . 0.80(4) ?
    O6 Sn1 . 2.0264(15) ?
    O6 H2 . 0.80(3) ?
    O7 H4 . 0.82(4) ?
    O7 H3 . 0.82(3) ?
    Sn1 Fe1 . 2.5344(4) ?
    Sn1 Fe2 . 2.5345(4) ?
loop_
    _geom_angle_atom_site_label_1
    _geom_angle_atom_site_label_2
    _geom_angle_atom_site_label_3
    _geom_angle_site_symmetry_1
    _geom_angle_site_symmetry_3
    _geom_angle
    _geom_angle_publ_flag
    O1 C1 Fe1 . . 178.8(2) ?
    O2 C2 Fe1 . . 178.4(2) ?
    C4 C3 C7 . . 108.1(2) ?
    C4 C3 Fe1 . . 71.22(14) ?
    C7 C3 Fe1 . . 70.21(14) ?
    C4 C3 H3A . . 125.9 ?
    C7 C3 H3A . . 125.9 ?
    Fe1 C3 H3A . . 124.2 ?
    C5 C4 C3 . . 107.6(2) ?
    C5 C4 Fe1 . . 70.02(14) ?
    C3 C4 Fe1 . . 69.62(13) ?
    C5 C4 H4A . . 126.2 ?
    C3 C4 H4A . . 126.2 ?
    Fe1 C4 H4A . . 125.7 ?
    C4 C5 C6 . . 108.6(2) ?
    C4 C5 Fe1 . . 71.11(13) ?
    C6 C5 Fe1 . . 70.21(13) ?
    C4 C5 H5A . . 125.7 ?
    C6 C5 H5A . . 125.7 ?
    Fe1 C5 H5A . . 124.6 ?
    C7 C6 C5 . . 107.6(2) ?
    C7 C6 Fe1 . . 70.27(13) ?
    C5 C6 Fe1 . . 70.28(13) ?
    C7 C6 H6A . . 126.2 ?
    C5 C6 H6A . . 126.2 ?
    Fe1 C6 H6A . . 124.8 ?
    C6 C7 C3 . . 108.1(2) ?
    C6 C7 Fe1 . . 70.73(14) ?
    C3 C7 Fe1 . . 70.22(13) ?
    C6 C7 H7A . . 125.9 ?
    C3 C7 H7A . . 125.9 ?
    Fe1 C7 H7A . . 124.7 ?
    O3 C8 Fe2 . . 178.0(2) ?
    O4 C9 Fe2 . . 178.2(2) ?
    C14 C10 C11 . . 108.0(2) ?
    C14 C10 Fe2 . . 69.88(15) ?
    C11 C10 Fe2 . . 70.31(16) ?
    C14 C10 H10A . . 126.0 ?
    C11 C10 H10A . . 126.0 ?
    Fe2 C10 H10A . . 125.4 ?
    C10 C11 C12 . . 108.0(3) ?
    C10 C11 Fe2 . . 70.39(14) ?
    C12 C11 Fe2 . . 70.83(13) ?
    C10 C11 H11A . . 126.0 ?
    C12 C11 H11A . . 126.0 ?
    Fe2 C11 H11A . . 124.4 ?
    C13 C12 C11 . . 107.8(2) ?
    C13 C12 Fe2 . . 70.21(13) ?
    C11 C12 Fe2 . . 69.93(13) ?
    C13 C12 H12A . . 126.1 ?
    C11 C12 H12A . . 126.1 ?
    Fe2 C12 H12A . . 125.4 ?
    C12 C13 C14 . . 108.6(2) ?
    C12 C13 Fe2 . . 71.05(13) ?
    C14 C13 Fe2 . . 69.75(15) ?
    C12 C13 H13A . . 125.7 ?
    C14 C13 H13A . . 125.7 ?
    Fe2 C13 H13A . . 125.1 ?
    C10 C14 C13 . . 107.5(2) ?
    C10 C14 Fe2 . . 70.84(17) ?
    C13 C14 Fe2 . . 70.70(14) ?
    C10 C14 H14A . . 126.2 ?
    C13 C14 H14A . . 126.2 ?
    Fe2 C14 H14A . . 123.9 ?
    Sn1 O5 H1 . . 114(3) ?
    Sn1 O6 H2 . . 116(2) ?
    H4 O7 H3 . . 104(4) ?
    O5 Sn1 O6 . . 96.19(7) ?
    O5 Sn1 Fe1 . . 105.28(5) ?
    O6 Sn1 Fe1 . . 112.76(5) ?
    O5 Sn1 Fe2 . . 114.09(5) ?
    O6 Sn1 Fe2 . . 102.65(5) ?
    Fe1 Sn1 Fe2 . . 122.793(12) ?
    C1 Fe1 C2 . . 93.08(11) ?
    C1 Fe1 C7 . . 94.64(10) ?
    C2 Fe1 C7 . . 136.18(11) ?
    C1 Fe1 C3 . . 105.40(10) ?
    C2 Fe1 C3 . . 161.02(11) ?
    C7 Fe1 C3 . . 39.57(11) ?
    C1 Fe1 C6 . . 119.32(10) ?
    C2 Fe1 C6 . . 101.41(11) ?
    C7 Fe1 C6 . . 38.99(11) ?
    C3 Fe1 C6 . . 65.91(11) ?
    C1 Fe1 C5 . . 158.47(10) ?
    C2 Fe1 C5 . . 95.64(11) ?
    C7 Fe1 C5 . . 65.68(10) ?
    C3 Fe1 C5 . . 65.51(10) ?
    C6 Fe1 C5 . . 39.51(10) ?
    C1 Fe1 C4 . . 142.15(10) ?
    C2 Fe1 C4 . . 123.75(11) ?
    C7 Fe1 C4 . . 65.92(10) ?
    C3 Fe1 C4 . . 39.16(10) ?
    C6 Fe1 C4 . . 65.89(10) ?
    C5 Fe1 C4 . . 38.87(10) ?
    C1 Fe1 Sn1 . . 87.56(7) ?
    C2 Fe1 Sn1 . . 89.50(8) ?
    C7 Fe1 Sn1 . . 133.84(8) ?
    C3 Fe1 Sn1 . . 95.50(8) ?
    C6 Fe1 Sn1 . . 149.88(8) ?
    C5 Fe1 Sn1 . . 112.11(8) ?
    C4 Fe1 Sn1 . . 84.64(7) ?
    C9 Fe2 C8 . . 94.65(11) ?
    C9 Fe2 C14 . . 102.33(12) ?
    C8 Fe2 C14 . . 161.44(12) ?
    C9 Fe2 C11 . . 159.00(10) ?
    C8 Fe2 C11 . . 95.48(12) ?
    C14 Fe2 C11 . . 66.05(12) ?
    C9 Fe2 C13 . . 94.25(10) ?
    C8 Fe2 C13 . . 132.50(10) ?
    C14 Fe2 C13 . . 39.55(11) ?
    C11 Fe2 C13 . . 65.48(10) ?
    C9 Fe2 C10 . . 138.61(14) ?
    C8 Fe2 C10 . . 125.93(14) ?
    C14 Fe2 C10 . . 39.28(14) ?
    C11 Fe2 C10 . . 39.30(13) ?
    C13 Fe2 C10 . . 65.69(11) ?
    C9 Fe2 C12 . . 120.77(10) ?
    C8 Fe2 C12 . . 98.94(10) ?
    C14 Fe2 C12 . . 65.94(10) ?
    C11 Fe2 C12 . . 39.23(10) ?
    C13 Fe2 C12 . . 38.74(10) ?
    C10 Fe2 C12 . . 65.76(10) ?
    C9 Fe2 Sn1 . . 89.66(7) ?
    C8 Fe2 Sn1 . . 87.25(7) ?
    C14 Fe2 Sn1 . . 100.14(8) ?
    C11 Fe2 Sn1 . . 109.15(8) ?
    C13 Fe2 Sn1 . . 139.34(8) ?
    C10 Fe2 Sn1 . . 85.09(7) ?
    C12 Fe2 Sn1 . . 147.97(7) ?
loop_
    _geom_torsion_atom_site_label_1
    _geom_torsion_atom_site_label_2
    _geom_torsion_atom_site_label_3
    _geom_torsion_atom_site_label_4
    _geom_torsion_site_symmetry_1
    _geom_torsion_site_symmetry_2
    _geom_torsion_site_symmetry_3
    _geom_torsion_site_symmetry_4
    _geom_torsion
    _geom_torsion_publ_flag
    C7 C3 C4 C5 . . . . -0.8(3) ?
    Fe1 C3 C4 C5 . . . . 60.01(17) ?
    C7 C3 C4 Fe1 . . . . -60.82(16) ?
    C3 C4 C5 C6 . . . . 0.7(3) ?
    Fe1 C4 C5 C6 . . . . 60.48(17) ?
    C3 C4 C5 Fe1 . . . . -59.76(16) ?
    C4 C5 C6 C7 . . . . -0.3(3) ?
    Fe1 C5 C6 C7 . . . . 60.69(17) ?
    C4 C5 C6 Fe1 . . . . -61.04(17) ?
    C5 C6 C7 C3 . . . . -0.2(3) ?
    Fe1 C6 C7 C3 . . . . 60.54(16) ?
    C5 C6 C7 Fe1 . . . . -60.69(17) ?
    C4 C3 C7 C6 . . . . 0.6(3) ?
    Fe1 C3 C7 C6 . . . . -60.86(17) ?
    C4 C3 C7 Fe1 . . . . 61.46(16) ?
    C14 C10 C11 C12 . . . . 1.2(3) ?
    Fe2 C10 C11 C12 . . . . 61.16(18) ?
    C14 C10 C11 Fe2 . . . . -59.95(18) ?
    C10 C11 C12 C13 . . . . -0.6(3) ?
    Fe2 C11 C12 C13 . . . . 60.25(17) ?
    C10 C11 C12 Fe2 . . . . -60.88(17) ?
    C11 C12 C13 C14 . . . . -0.2(3) ?
    Fe2 C12 C13 C14 . . . . 59.89(17) ?
    C11 C12 C13 Fe2 . . . . -60.08(17) ?
    C11 C10 C14 C13 . . . . -1.3(3) ?
    Fe2 C10 C14 C13 . . . . -61.54(17) ?
    C11 C10 C14 Fe2 . . . . 60.22(19) ?
    C12 C13 C14 C10 . . . . 0.9(3) ?
    Fe2 C13 C14 C10 . . . . 61.63(18) ?
    C12 C13 C14 Fe2 . . . . -60.70(17) ?
    C6 C7 Fe1 C1 . . . . -132.89(16) ?
    C3 C7 Fe1 C1 . . . . 108.66(15) ?
    C6 C7 Fe1 C2 . . . . -33.6(2) ?
    C3 C7 Fe1 C2 . . . . -152.00(17) ?
    C6 C7 Fe1 C3 . . . . 118.4(2) ?
    C3 C7 Fe1 C6 . . . . -118.4(2) ?
    C6 C7 Fe1 C5 . . . . 38.06(16) ?
    C3 C7 Fe1 C5 . . . . -80.38(16) ?
    C6 C7 Fe1 C4 . . . . 80.86(17) ?
    C3 C7 Fe1 C4 . . . . -37.59(15) ?
    C6 C7 Fe1 Sn1 . . . . 136.03(14) ?
    C3 C7 Fe1 Sn1 . . . . 17.59(19) ?
    C4 C3 Fe1 C1 . . . . 163.50(15) ?
    C7 C3 Fe1 C1 . . . . -78.37(16) ?
    C4 C3 Fe1 C2 . . . . -30.2(4) ?
    C7 C3 Fe1 C2 . . . . 88.0(4) ?
    C4 C3 Fe1 C7 . . . . -118.1(2) ?
    C4 C3 Fe1 C6 . . . . -80.82(16) ?
    C7 C3 Fe1 C6 . . . . 37.30(15) ?
    C4 C3 Fe1 C5 . . . . -37.30(15) ?
    C7 C3 Fe1 C5 . . . . 80.83(16) ?
    C7 C3 Fe1 C4 . . . . 118.1(2) ?
    C4 C3 Fe1 Sn1 . . . . 74.52(14) ?
    C7 C3 Fe1 Sn1 . . . . -167.35(14) ?
    C7 C6 Fe1 C1 . . . . 56.88(19) ?
    C5 C6 Fe1 C1 . . . . 174.86(16) ?
    C7 C6 Fe1 C2 . . . . 157.02(16) ?
    C5 C6 Fe1 C2 . . . . -85.00(17) ?
    C5 C6 Fe1 C7 . . . . 118.0(2) ?
    C7 C6 Fe1 C3 . . . . -37.85(16) ?
    C5 C6 Fe1 C3 . . . . 80.13(17) ?
    C7 C6 Fe1 C5 . . . . -118.0(2) ?
    C7 C6 Fe1 C4 . . . . -80.93(17) ?
    C5 C6 Fe1 C4 . . . . 37.05(16) ?
    C7 C6 Fe1 Sn1 . . . . -93.7(2) ?
    C5 C6 Fe1 Sn1 . . . . 24.3(3) ?
    C4 C5 Fe1 C1 . . . . 106.5(3) ?
    C6 C5 Fe1 C1 . . . . -12.3(4) ?
    C4 C5 Fe1 C2 . . . . -140.10(16) ?
    C6 C5 Fe1 C2 . . . . 101.11(17) ?
    C4 C5 Fe1 C7 . . . . 81.22(17) ?
    C6 C5 Fe1 C7 . . . . -37.57(17) ?
    C4 C5 Fe1 C3 . . . . 37.57(16) ?
    C6 C5 Fe1 C3 . . . . -81.22(18) ?
    C4 C5 Fe1 C6 . . . . 118.8(2) ?
    C6 C5 Fe1 C4 . . . . -118.8(2) ?
    C4 C5 Fe1 Sn1 . . . . -48.34(16) ?
    C6 C5 Fe1 Sn1 . . . . -167.13(14) ?
    C5 C4 Fe1 C1 . . . . -145.01(17) ?
    C3 C4 Fe1 C1 . . . . -26.5(2) ?
    C5 C4 Fe1 C2 . . . . 50.15(19) ?
    C3 C4 Fe1 C2 . . . . 168.67(16) ?
    C5 C4 Fe1 C7 . . . . -80.53(17) ?
    C3 C4 Fe1 C7 . . . . 37.98(16) ?
    C5 C4 Fe1 C3 . . . . -118.5(2) ?
    C5 C4 Fe1 C6 . . . . -37.65(16) ?
    C3 C4 Fe1 C6 . . . . 80.87(17) ?
    C3 C4 Fe1 C5 . . . . 118.5(2) ?
    C5 C4 Fe1 Sn1 . . . . 135.96(15) ?
    C3 C4 Fe1 Sn1 . . . . -105.53(14) ?
    O5 Sn1 Fe1 C1 . . . . -96.33(9) ?
    O6 Sn1 Fe1 C1 . . . . 7.31(9) ?
    Fe2 Sn1 Fe1 C1 . . . . 130.86(7) ?
    O5 Sn1 Fe1 C2 . . . . 170.57(9) ?
    O6 Sn1 Fe1 C2 . . . . -85.79(10) ?
    Fe2 Sn1 Fe1 C2 . . . . 37.77(8) ?
    O5 Sn1 Fe1 C7 . . . . -2.24(11) ?
    O6 Sn1 Fe1 C7 . . . . 101.40(11) ?
    Fe2 Sn1 Fe1 C7 . . . . -135.05(10) ?
    O5 Sn1 Fe1 C3 . . . . 8.91(9) ?
    O6 Sn1 Fe1 C3 . . . . 112.55(9) ?
    Fe2 Sn1 Fe1 C3 . . . . -123.89(7) ?
    O5 Sn1 Fe1 C6 . . . . 58.28(17) ?
    O6 Sn1 Fe1 C6 . . . . 161.92(17) ?
    Fe2 Sn1 Fe1 C6 . . . . -74.52(16) ?
    O5 Sn1 Fe1 C5 . . . . 74.68(10) ?
    O6 Sn1 Fe1 C5 . . . . 178.33(10) ?
    Fe2 Sn1 Fe1 C5 . . . . -58.12(8) ?
    O5 Sn1 Fe1 C4 . . . . 46.59(9) ?
    O6 Sn1 Fe1 C4 . . . . 150.23(9) ?
    Fe2 Sn1 Fe1 C4 . . . . -86.21(7) ?
    C10 C14 Fe2 C9 . . . . 161.03(16) ?
    C13 C14 Fe2 C9 . . . . -81.63(17) ?
    C10 C14 Fe2 C8 . . . . -43.2(4) ?
    C13 C14 Fe2 C8 . . . . 74.2(4) ?
    C10 C14 Fe2 C11 . . . . -37.42(16) ?
    C13 C14 Fe2 C11 . . . . 79.92(17) ?
    C10 C14 Fe2 C13 . . . . -117.3(2) ?
    C13 C14 Fe2 C10 . . . . 117.3(2) ?
    C10 C14 Fe2 C12 . . . . -80.55(17) ?
    C13 C14 Fe2 C12 . . . . 36.79(15) ?
    C10 C14 Fe2 Sn1 . . . . 69.15(15) ?
    C13 C14 Fe2 Sn1 . . . . -173.52(14) ?
    C10 C11 Fe2 C9 . . . . 97.1(4) ?
    C12 C11 Fe2 C9 . . . . -21.1(4) ?
    C10 C11 Fe2 C8 . . . . -144.44(19) ?
    C12 C11 Fe2 C8 . . . . 97.44(17) ?
    C10 C11 Fe2 C14 . . . . 37.40(18) ?
    C12 C11 Fe2 C14 . . . . -80.73(18) ?
    C10 C11 Fe2 C13 . . . . 81.0(2) ?
    C12 C11 Fe2 C13 . . . . -37.17(16) ?
    C12 C11 Fe2 C10 . . . . -118.1(3) ?
    C10 C11 Fe2 C12 . . . . 118.1(3) ?
    C10 C11 Fe2 Sn1 . . . . -55.45(19) ?
    C12 C11 Fe2 Sn1 . . . . -173.58(14) ?
    C12 C13 Fe2 C9 . . . . -136.65(16) ?
    C14 C13 Fe2 C9 . . . . 104.26(18) ?
    C12 C13 Fe2 C8 . . . . -36.4(2) ?
    C14 C13 Fe2 C8 . . . . -155.46(18) ?
    C12 C13 Fe2 C14 . . . . 119.1(2) ?
    C12 C13 Fe2 C11 . . . . 37.63(16) ?
    C14 C13 Fe2 C11 . . . . -81.46(19) ?
    C12 C13 Fe2 C10 . . . . 80.98(18) ?
    C14 C13 Fe2 C10 . . . . -38.11(18) ?
    C14 C13 Fe2 C12 . . . . -119.1(2) ?
    C12 C13 Fe2 Sn1 . . . . 128.91(14) ?
    C14 C13 Fe2 Sn1 . . . . 9.8(2) ?
    C14 C10 Fe2 C9 . . . . -28.7(2) ?
    C11 C10 Fe2 C9 . . . . -147.46(18) ?
    C14 C10 Fe2 C8 . . . . 164.40(15) ?
    C11 C10 Fe2 C8 . . . . 45.6(2) ?
    C11 C10 Fe2 C14 . . . . -118.8(2) ?
    C14 C10 Fe2 C11 . . . . 118.8(2) ?
    C14 C10 Fe2 C13 . . . . 38.37(15) ?
    C11 C10 Fe2 C13 . . . . -80.39(17) ?
    C14 C10 Fe2 C12 . . . . 81.04(16) ?
    C11 C10 Fe2 C12 . . . . -37.72(15) ?
    C14 C10 Fe2 Sn1 . . . . -112.59(15) ?
    C11 C10 Fe2 Sn1 . . . . 128.65(17) ?
    C13 C12 Fe2 C9 . . . . 52.82(19) ?
    C11 C12 Fe2 C9 . . . . 171.38(18) ?
    C13 C12 Fe2 C8 . . . . 153.73(16) ?
    C11 C12 Fe2 C8 . . . . -87.71(19) ?
    C13 C12 Fe2 C14 . . . . -37.55(17) ?
    C11 C12 Fe2 C14 . . . . 81.0(2) ?
    C13 C12 Fe2 C11 . . . . -118.6(2) ?
    C11 C12 Fe2 C13 . . . . 118.6(2) ?
    C13 C12 Fe2 C10 . . . . -80.77(19) ?
    C11 C12 Fe2 C10 . . . . 37.8(2) ?
    C13 C12 Fe2 Sn1 . . . . -107.06(17) ?
    C11 C12 Fe2 Sn1 . . . . 11.5(2) ?
    O5 Sn1 Fe2 C9 . . . . -112.12(9) ?
    O6 Sn1 Fe2 C9 . . . . 145.09(9) ?
    Fe1 Sn1 Fe2 C9 . . . . 17.05(8) ?
    O5 Sn1 Fe2 C8 . . . . 153.20(9) ?
    O6 Sn1 Fe2 C8 . . . . 50.41(9) ?
    Fe1 Sn1 Fe2 C8 . . . . -77.63(8) ?
    O5 Sn1 Fe2 C14 . . . . -9.65(11) ?
    O6 Sn1 Fe2 C14 . . . . -112.44(11) ?
    Fe1 Sn1 Fe2 C14 . . . . 119.52(9) ?
    O5 Sn1 Fe2 C11 . . . . 58.36(11) ?
    O6 Sn1 Fe2 C11 . . . . -44.43(11) ?
    Fe1 Sn1 Fe2 C11 . . . . -172.47(10) ?
    O5 Sn1 Fe2 C13 . . . . -15.99(12) ?
    O6 Sn1 Fe2 C13 . . . . -118.78(12) ?
    Fe1 Sn1 Fe2 C13 . . . . 113.18(11) ?
    O5 Sn1 Fe2 C10 . . . . 26.78(13) ?
    O6 Sn1 Fe2 C10 . . . . -76.01(13) ?
    Fe1 Sn1 Fe2 C10 . . . . 155.95(12) ?
loop_
    _geom_hbond_atom_site_label_D
    _geom_hbond_atom_site_label_H
    _geom_hbond_atom_site_label_A
    _geom_hbond_site_symmetry_A
    _geom_hbond_distance_DH
    _geom_hbond_distance_HA
    _geom_hbond_distance_DA
    _geom_hbond_angle_DHA
    O5 H1 O7 2_667 0.80(4) 2.01(4) 2.778(2) 159(4)
    O6 H2 O1 2_677 0.80(3) 2.44(3) 3.212(2) 160(3)
    O7 H3 O5 1_455 0.82(4) 1.96(4) 2.773(3) 176(4)
    O7 H4 O6 . 0.82(3) 1.90(3) 2.709(2) 174(4)
data_global
_journal_date_recd_electronic     2010-05-14
_journal_date_accepted     2010-06-08
_journal_name_full     'Acta Crystallographica, Section E'
_journal_year     2010
_journal_volume     66
_journal_issue      7
_journal_page_first     m811
_journal_page_last     m811
_journal_paper_category     QM
_journal_coeditor_code     TK2678
_publ_contact_author_name     'Kurt Merzweiler'
_publ_contact_author_address
;
Institut f\"ur Chemie,
Naturwissenschaftliche Fakult\"at II,
 Martin-Luther-Universit\"at Halle-Wittenberg, Kurt-Mothes-Str. 2, 06120 Halle,
 Germany
;
_publ_contact_author_email     'kurt.merzweiler@chemie.uni-halle.de'
_publ_contact_author_fax     '+49345 5527344'
_publ_contact_author_phone     '+49345 55 25623'
_publ_section_title
;\
Tetracarbonyl-1\k^2^<i>C</i>,3\k^2^<i>C</i>-bis[1,3(\h^5^)-cyclopentadienyl]\
dihydroxido-2\k^2^<i>O</i>-diirontin(2 <i>Fe---Sn</i>) monohydrate
;
loop_
    _publ_author_name
    _publ_author_footnote
    _publ_author_address
    'K\"ossel, Stefanie' .
;
Institut f\"ur Chemie, Naturwissenschaftliche Fakul\"at II,
Martin-Luther-Universit\"at Halle-Wittenberg, Kurt-Mothes-Strasse 2,
06120 Halle,
Germany
;
    'Wagner, Christoph' .
;
Institut f\"ur Chemie, Naturwissenschaftliche Fakul\"at II,
Martin-Luther-Universit\"at Halle-Wittenberg, Kurt-Mothes-Strasse 2,
06120 Halle,
Germany
;
    'Merzweiler, Kurt' .
;
Institut f\"ur Chemie, Naturwissenschaftliche Fakul\"at II,
Martin-Luther-Universit\"at Halle-Wittenberg, Kurt-Mothes-Strasse 2,
06120 Halle,
Germany
;
