# Supplementary material for: Tetra­carbonyl-1κ2 C,3κ2 C-bis[1,3(η5)-cyclo­penta­dien­yl]dihydroxido-2κ2 O-diirontin(2 Fe—Sn) monohydrate
Source: Acta Crystallogr Sect E Struct Rep Online. 2010 Jun 18;66(Pt 7):m811. doi: 10.1107/S1600536810021975 (PMC3006954; doi:10.1107/S1600536810021975)
Supplement: Supplementary file 2 [file e-66-0m811-Isup2.hkl]

# 
# h,k,l, Fc-squared, Fo-squared, sigma(Fo-squared) and status flag 
# 
data_I
_shelx_title '                         TEST STRUCTURE X:\ACDATEN\Z\I2T0205' 
_shelx_refln_list_code          4 
_shelx_F_calc_maximum      141.07 
_exptl_crystal_F_000       512.00 
_reflns_d_resolution_high  0.7828 
 
loop_ 
 _symmetry_equiv_pos_as_xyz 
 'x, y, z' 
 '-x, -y, -z' 
 
_cell_length_a     7.1760 
_cell_length_b     9.7262 
_cell_length_c    12.0630 
_cell_angle_alpha  92.046 
_cell_angle_beta   90.822 
_cell_angle_gamma  97.560 
 
_shelx_F_squared_multiplier     1.000 
 
loop_ 
 _refln_index_h 
 _refln_index_k 
 _refln_index_l 
 _refln_F_squared_calc 
 _refln_F_squared_meas 
 _refln_F_squared_sigma 
 _refln_observed_status 
   1   0   0        0.00       12.71      8.29 o 
   2   0   0    11914.71    11118.89     40.46 o 
   3   0   0      298.60      336.25      8.94 o 
   4   0   0      171.00      163.44      7.07 o 
   5   0   0     3720.09     3621.38     15.81 o 
   6   0   0      588.20      597.59     11.79 o 
   7   0   0      191.96      214.35      8.25 o 
   8   0   0     1670.00     1666.64     39.15 o 
   9   0   0       29.23       32.39      7.44 o 
  -9   1   0      403.61      355.12      9.62 o 
  -8   1   0      407.04      401.26     16.35 o 
  -7   1   0      180.69      186.92      7.73 o 
  -6   1   0     1145.40     1218.15     10.93 o 
  -5   1   0      392.31      368.87     11.43 o 
  -4   1   0      298.80      319.49      7.95 o 
  -3   1   0     8330.67     7963.10    119.65 o 
  -2   1   0     5068.26     4973.98     26.44 o 
   1   1   0       49.78       46.98      7.96 o 
   2   1   0      126.71       97.87      6.42 o 
   3   1   0        0.18        3.70      5.82 o 
   4   1   0     4840.00     4850.80     18.41 o 
   5   1   0     3346.38     3344.56     15.14 o 
   6   1   0        8.58       11.75      6.53 o 
   7   1   0     4354.38     4466.13     38.63 o 
   8   1   0       42.36       36.81      6.50 o 
  -9   2   0      296.22      305.99     10.97 o 
  -8   2   0      335.65      357.43      8.87 o 
  -7   2   0        1.18       -0.82      9.22 o 
  -6   2   0     1580.09     1609.58     11.69 o 
  -5   2   0      140.70      138.90      7.49 o 
  -4   2   0    13257.34    12842.66    105.15 o 
  -3   2   0     1357.07     1279.04     13.60 o 
  -2   2   0      392.68      325.37     12.20 o 
  -1   2   0      687.88      671.93     14.15 o 
   0   2   0     1266.88     1316.91     22.96 o 
   1   2   0      559.00      531.38      9.85 o 
   2   2   0      738.18      695.15      9.78 o 
   3   2   0      235.79      238.00      7.13 o 
   4   2   0    11575.70    11357.06     70.65 o 
   5   2   0      393.51      383.44      7.17 o 
   6   2   0     2770.20     2829.25     18.96 o 
   7   2   0      531.69      525.07     15.19 o 
   8   2   0       30.61       41.92      7.71 o 
  -9   3   0      292.62      258.25     23.57 o 
  -8   3   0       26.43       28.04      8.38 o 
  -7   3   0     1862.53     1884.88     32.88 o 
  -6   3   0     1226.90     1247.14     11.77 o 
  -5   3   0     7760.00     7708.86     31.65 o 
  -4   3   0     1237.23     1257.03     12.38 o 
  -3   3   0      473.57      481.37     11.05 o 
  -2   3   0        8.57       11.50      9.13 o 
  -1   3   0      523.55      474.31     10.97 o 
   0   3   0    13381.98    12862.45     54.63 o 
   1   3   0     5145.63     4984.12     31.95 o 
   2   3   0     3123.22     3033.37     28.61 o 
   3   3   0    10767.78    10373.06     32.93 o 
   4   3   0     1004.54      988.18      9.72 o 
   5   3   0      135.12      148.39      8.41 o 
   6   3   0     1690.32     1721.76     11.49 o 
   7   3   0      250.61      256.92      8.12 o 
   8   3   0     1415.24     1401.88     13.81 o 
  -8   4   0      851.21      871.19     11.47 o 
  -7   4   0     1199.38     1208.23     12.26 o 
  -6   4   0     1383.27     1422.64     12.42 o 
  -5   4   0      123.62      121.52      7.85 o 
  -4   4   0     1126.60     1144.12     23.64 o 
  -3   4   0        2.62       11.71      8.19 o 
  -2   4   0        1.93       -0.52      7.89 o 
  -1   4   0     2945.19     2772.03     24.40 o 
   0   4   0     3696.02     3406.95     26.56 o 
   1   4   0     9014.35     8702.61     37.22 o 
   2   4   0     8549.79     8515.14     34.37 o 
   3   4   0     1854.03     1811.40     11.89 o 
   4   4   0       19.04       20.85      6.04 o 
   5   4   0     1176.27     1243.72     29.56 o 
   6   4   0      346.04      369.96      8.07 o 
   7   4   0      935.81      909.45     10.68 o 
   8   4   0      125.72      112.45      8.40 o 
  -8   5   0      495.89      479.32     11.29 o 
  -7   5   0      142.79      152.56      8.77 o 
  -6   5   0        8.09       18.70      7.05 o 
  -5   5   0      250.27      268.80      8.17 o 
  -4   5   0       25.31       28.64      7.37 o 
  -3   5   0     2328.75     2225.92     15.69 o 
  -2   5   0     2075.12     1891.87     32.79 o 
  -1   5   0     7160.97     6918.36     24.68 o 
   0   5   0    11251.60    11080.08     41.87 o 
   1   5   0     1159.28     1159.09     17.67 o 
   2   5   0     2346.63     2361.55     18.86 o 
   3   5   0       19.79       11.39      8.66 o 
   4   5   0     1304.46     1333.37     10.62 o 
   5   5   0      194.52      199.25      6.37 o 
   6   5   0     1157.70     1131.88     10.89 o 
   7   5   0      336.58      337.22     13.92 o 
  -8   6   0      194.01      189.04      9.91 o 
  -7   6   0        1.12        8.96      7.79 o 
  -6   6   0      453.05      454.16      9.12 o 
  -5   6   0     1527.16     1546.73     17.80 o 
  -4   6   0     2341.22     2272.82     53.26 o 
  -3   6   0     5055.36     4908.31     37.00 o 
  -2   6   0     2763.37     2642.97     67.94 o 
  -1   6   0     3177.41     3237.69     79.46 o 
   0   6   0        0.20        0.41      9.21 o 
   1   6   0     2142.05     2167.80     14.17 o 
   2   6   0     1406.49     1408.95     15.04 o 
   3   6   0     1313.51     1340.18     14.14 o 
   4   6   0       15.79       17.36      8.36 o 
   5   6   0      934.16      948.00     13.99 o 
   6   6   0      405.67      414.60     10.27 o 
   7   6   0      601.89      591.58     10.21 o 
  -8   7   0      107.08      104.26     22.83 o 
  -7   7   0      214.58      231.85     10.30 o 
  -6   7   0     2191.53     2258.93     14.97 o 
  -5   7   0     1001.36      975.77     10.91 o 
  -4   7   0     6726.00     6834.58     81.75 o 
  -3   7   0      274.25      274.53      7.93 o 
  -2   7   0      583.36      568.21      9.30 o 
  -1   7   0      177.90      161.95      9.89 o 
   0   7   0       32.90       37.82      8.92 o 
   1   7   0      373.22      392.65      9.27 o 
   2   7   0     1611.94     1721.53     11.37 o 
   3   7   0      724.29      770.31     11.79 o 
   4   7   0     2626.76     2634.67     18.05 o 
   5   7   0      255.11      260.52     11.20 o 
   6   7   0      597.05      629.42     14.98 o 
  -7   8   0     1551.05     1578.28     14.46 o 
  -6   8   0       62.19       61.22      9.01 o 
  -5   8   0     1603.80     1612.04     25.34 o 
  -4   8   0       85.01       84.34      7.33 o 
  -3   8   0      587.04      570.49      9.82 o 
  -2   8   0      127.43      142.18      7.53 o 
  -1   8   0      622.02      614.53     12.78 o 
   0   8   0       59.55       68.50      9.88 o 
   1   8   0     2407.76     2532.96     13.46 o 
   2   8   0      466.20      467.87      8.53 o 
   3   8   0     3245.31     3444.63     23.79 o 
   4   8   0        0.12        5.84     10.09 o 
   5   8   0      467.83      479.14     12.35 o 
   6   8   0      664.18      646.91     13.78 o 
  -7   9   0        1.87       14.96      9.60 o 
  -6   9   0      195.16      182.29      9.54 o 
  -5   9   0       19.32       22.81      8.68 o 
  -4   9   0      226.91      231.12      8.63 o 
  -3   9   0      216.68      228.01      7.72 o 
  -2   9   0     1259.34     1285.56     24.87 o 
  -1   9   0        1.37       23.04      9.64 o 
   0   9   0     4682.96     4810.18    203.73 o 
   1   9   0      188.11      183.33      7.95 o 
   2   9   0     2224.40     2291.61     44.54 o 
   3   9   0      816.72      815.51      9.91 o 
   4   9   0      151.80      154.73     11.19 o 
   5   9   0      589.03      591.01     27.27 o 
  -6  10   0        0.12       12.68      9.24 o 
  -5  10   0      231.60      229.20      9.63 o 
  -4  10   0       84.10       97.25      9.14 o 
  -3  10   0     2522.97     2590.82     48.23 o 
  -2  10   0        1.42        2.65     10.75 o 
  -1  10   0     2904.33     2898.58     22.01 o 
   0  10   0      356.17      358.16     12.85 o 
   1  10   0      272.38      254.00      8.75 o 
   2  10   0     1500.66     1521.38     15.59 o 
   3  10   0       62.68       60.83      7.47 o 
   4  10   0      870.00      847.44     28.98 o 
  -5  11   0      138.74      144.43     10.08 o 
  -4  11   0     1579.23     1651.55     14.47 o 
  -3  11   0       73.05       79.32      8.99 o 
  -2  11   0      807.25      798.15     17.07 o 
  -1  11   0      188.21      214.15     13.01 o 
   0  11   0        3.98       13.66      8.41 o 
   1  11   0      687.61      727.94     10.08 o 
   2  11   0       10.83       18.05      8.10 o 
   3  11   0      271.92      257.89     23.87 o 
  -3  12   0        4.49        8.49     13.74 o 
  -2  12   0      528.31      537.06     16.98 o 
  -1  12   0       15.68       15.39     10.03 o 
   0  12   0      618.77      600.61     21.50 o 
   1  12   0      219.39      229.50      9.48 o 
  -1 -12   1      772.25      732.11     19.78 o 
   0 -12   1      195.23      199.47     10.23 o 
   1 -12   1     1089.64     1046.66     41.22 o 
   2 -12   1       82.55       79.91     13.16 o 
   3 -12   1      468.67      428.42     15.59 o 
  -3 -11   1      109.91       92.78     11.42 o 
  -2 -11   1     1085.30     1125.86     11.84 o 
  -1 -11   1      189.18      203.04      8.83 o 
   0 -11   1     1446.78     1480.06     51.99 o 
   1 -11   1       78.80       80.46      8.39 o 
   2 -11   1      410.84      408.32     14.48 o 
   3 -11   1      863.67      838.49     18.71 o 
   4 -11   1      500.14      506.52     11.68 o 
   5 -11   1      317.05      318.50     10.67 o 
  -4 -10   1       73.43       75.16      7.45 o 
  -3 -10   1     2722.34     2668.62     52.47 o 
  -2 -10   1        0.24        0.59      7.39 o 
  -1 -10   1     1344.71     1427.20     13.29 o 
   0 -10   1      748.80      783.01     12.95 o 
   1 -10   1        1.31        7.81     10.66 o 
   2 -10   1     2383.37     2394.63     21.86 o 
   3 -10   1      329.91      348.77      9.17 o 
   4 -10   1      814.85      836.34     41.03 o 
   5 -10   1      406.70      383.03     15.12 o 
   6 -10   1        6.52       12.64      9.71 o 
  -5  -9   1       12.61       12.42     10.11 o 
  -4  -9   1     2464.06     2385.85     44.31 o 
  -3  -9   1      199.77      203.46      8.39 o 
  -2  -9   1      292.37      307.66     10.43 o 
  -1  -9   1     1387.58     1457.69     22.28 o 
   0  -9   1        0.10        1.40      6.29 o 
   1  -9   1     3063.63     3126.87     22.01 o 
   2  -9   1      381.75      410.58     12.65 o 
   3  -9   1       90.77       94.04      7.78 o 
   4  -9   1     1283.97     1319.19     12.71 o 
   5  -9   1        1.27        7.74      8.78 o 
   6  -9   1      174.15      179.73     10.21 o 
   7  -9   1      837.42      786.23     12.29 o 
  -6  -8   1      149.85      135.48     13.01 o 
  -5  -8   1     1169.78     1187.83     15.93 o 
  -4  -8   1      940.64      990.20     14.72 o 
  -3  -8   1      256.26      251.33      7.95 o 
  -2  -8   1     1409.04     1390.48     17.35 o 
  -1  -8   1      157.58      163.51      7.19 o 
   0  -8   1     1801.61     1807.47     19.41 o 
   1  -8   1     2270.38     2207.41     19.62 o 
   2  -8   1       91.86       95.71      7.19 o 
   3  -8   1     1344.63     1305.97     12.41 o 
   4  -8   1      762.18      778.40     10.80 o 
   5  -8   1        0.00       10.39      7.91 o 
   6  -8   1     2695.79     2721.30     38.78 o 
   7  -8   1        0.07       12.44      9.04 o 
  -6  -7   1       73.16       85.32     12.16 o 
  -5  -7   1      254.32      277.37     11.16 o 
  -4  -7   1      279.38      283.94     10.88 o 
  -3  -7   1     1864.90     1930.25     68.82 o 
  -2  -7   1      696.73      708.74     22.72 o 
  -1  -7   1     1752.18     1783.50     14.37 o 
   0  -7   1     4815.04     4716.37     26.04 o 
   1  -7   1       70.36       82.12      9.64 o 
   2  -7   1      688.78      682.49     34.66 o 
   3  -7   1     3836.77     3731.35     18.28 o 
   4  -7   1      835.57      832.73     10.67 o 
   5  -7   1     4949.28     5133.57     20.96 o 
   6  -7   1      147.34      142.53      8.69 o 
   7  -7   1      338.18      338.51     15.72 o 
   8  -7   1       30.73       32.88      9.65 o 
  -7  -6   1        0.58        8.65      6.89 o 
  -6  -6   1       46.02       50.34      8.45 o 
  -5  -6   1        3.79        4.73      6.94 o 
  -4  -6   1     1312.08     1351.96     13.63 o 
  -3  -6   1     1128.20     1168.68     14.31 o 
  -2  -6   1     1648.28     1707.21     16.32 o 
  -1  -6   1     4484.30     4572.34     33.85 o 
   0  -6   1     2323.84     2391.17     20.91 o 
   1  -6   1      294.31      271.94      8.14 o 
   2  -6   1     5462.69     5138.63     76.26 o 
   3  -6   1     1790.90     1709.63     13.90 o 
   4  -6   1     4500.89     4442.40     19.98 o 
   5  -6   1       76.77       73.47      7.50 o 
   6  -6   1      352.34      355.90     23.95 o 
   7  -6   1       41.67       40.14      9.03 o 
   8  -6   1       49.76       67.00      9.31 o 
  -7  -5   1      454.89      472.68      9.59 o 
  -6  -5   1      240.91      243.03      8.23 o 
  -5  -5   1     2354.04     2406.78     31.88 o 
  -4  -5   1     1740.12     1745.26     11.65 o 
  -3  -5   1     1946.17     1937.99     38.18 o 
  -2  -5   1      476.30      484.28     11.16 o 
  -1  -5   1     2455.82     2404.43     19.54 o 
   0  -5   1     4862.36     4736.93     28.99 o 
   1  -5   1     3965.64     3726.47     62.87 o 
   2  -5   1     3072.72     3014.06     45.37 o 
   3  -5   1     2450.12     2361.54     52.63 o 
   4  -5   1      163.70      158.98      8.18 o 
   5  -5   1      228.14      216.97      8.35 o 
   6  -5   1        6.33        9.67      7.20 o 
   7  -5   1      281.59      304.09      9.06 o 
   8  -5   1      447.46      447.86     15.97 o 
  -8  -4   1      797.94      744.01     22.40 o 
  -7  -4   1      238.95      242.63     12.39 o 
  -6  -4   1     2075.08     2135.34     12.80 o 
  -5  -4   1     1500.02     1498.16     10.45 o 
  -4  -4   1     3348.29     3296.19     35.66 o 
  -3  -4   1      311.26      303.49      7.77 o 
  -2  -4   1     9182.35     9255.20     25.54 o 
  -1  -4   1     7866.18     7666.77     36.20 o 
   0  -4   1     9488.56     9520.58     43.81 o 
   1  -4   1       11.82       11.05      6.38 o 
   2  -4   1     1074.24     1081.97     13.69 o 
   3  -4   1     1774.49     1774.16     15.57 o 
   4  -4   1       92.51       75.46      8.39 o 
   5  -4   1      519.06      498.93      9.12 o 
   6  -4   1      590.08      630.32     32.44 o 
   7  -4   1     1406.56     1401.62     45.50 o 
   8  -4   1     1228.55     1236.29     13.19 o 
  -8  -3   1      309.31      314.27     10.29 o 
  -7  -3   1     1498.81     1546.11     11.96 o 
  -6  -3   1        9.62       13.28      6.38 o 
  -5  -3   1     1623.37     1644.42     13.03 o 
  -4  -3   1     4198.00     4070.76     29.20 o 
  -3  -3   1     2370.39     2287.78     13.07 o 
  -2  -3   1     5286.77     5074.85     20.68 o 
  -1  -3   1    14678.84    14179.92     53.28 o 
   0  -3   1      176.92      163.85     11.88 o 
   1  -3   1    13711.54    13020.93     64.31 o 
   2  -3   1      100.07       73.08     11.84 o 
   3  -3   1     2197.14     2199.39     25.72 o 
   4  -3   1     2267.40     2136.01     15.73 o 
   5  -3   1     4469.37     4470.98     18.84 o 
   6  -3   1     2704.34     2842.32     39.50 o 
   7  -3   1     1363.63     1386.82     20.21 o 
   8  -3   1      391.65      406.92      9.58 o 
   9  -3   1        2.25       16.94      9.26 o 
  -8  -2   1      526.72      505.09     10.59 o 
  -7  -2   1      652.68      652.71     11.18 o 
  -6  -2   1      661.79      635.96     16.58 o 
  -5  -2   1     2047.33     2036.20     11.65 o 
  -4  -2   1      777.80      755.77     12.83 o 
  -3  -2   1      387.07      348.74      8.03 o 
  -2  -2   1       31.43       64.52      7.89 o 
  -1  -2   1     2247.29     2251.11     17.94 o 
   0  -2   1     2075.97     1986.82     30.01 o 
   1  -2   1     1010.58      871.43     24.17 o 
   2  -2   1     8307.16     7784.50     49.42 o 
   3  -2   1    14743.53    14122.52    205.21 o 
   4  -2   1     5560.71     5393.38     58.66 o 
   5  -2   1     5266.66     5208.60     49.64 o 
   6  -2   1      435.46      451.26      8.72 o 
   7  -2   1       25.45       29.68      7.56 o 
   8  -2   1        6.59       11.42      7.44 o 
   9  -2   1      115.40      102.19     10.05 o 
  -8  -1   1      910.72      886.62     53.40 o 
  -7  -1   1      383.50      374.37      8.34 o 
  -6  -1   1      732.16      772.33      9.30 o 
  -5  -1   1     2044.85     2050.39     15.59 o 
  -4  -1   1      134.77      127.31      8.74 o 
  -3  -1   1     3176.04     2974.32     44.69 o 
  -2  -1   1     1831.32     1786.97     17.88 o 
  -1  -1   1     4618.70     4466.79     29.33 o 
   0  -1   1    12632.71    11915.56    104.86 o 
   1  -1   1     3560.28     3293.98     47.08 o 
   2  -1   1     9155.31     8589.02     35.42 o 
   3  -1   1      544.98      465.02      9.79 o 
   4  -1   1     2883.47     2771.09     50.61 o 
   5  -1   1        5.96        9.77      6.29 o 
   6  -1   1      252.90      248.98      7.91 o 
   7  -1   1       34.23       37.74      7.31 o 
   8  -1   1      319.32      306.39      9.12 o 
   9  -1   1      155.79      146.72      7.85 o 
  -9   0   1      297.23      306.59     16.26 o 
  -8   0   1      243.18      243.19      8.31 o 
  -7   0   1      494.41      508.27     11.19 o 
  -6   0   1     1670.44     1661.86     11.59 o 
  -5   0   1       71.38       83.74      6.72 o 
  -4   0   1     4010.21     3708.44     28.48 o 
  -3   0   1     5567.69     5619.29     41.00 o 
  -2   0   1     3542.46     3324.90     20.51 o 
   2   0   1     1661.53     1696.78     15.77 o 
   3   0   1      781.62      776.83     10.38 o 
   4   0   1        8.16       14.71      6.09 o 
   5   0   1      712.94      734.90     18.91 o 
   6   0   1       39.59       40.12      6.86 o 
   7   0   1     1426.48     1513.58     11.83 o 
   8   0   1       56.92       56.67      7.08 o 
   9   0   1     1297.06     1177.07     55.69 o 
  -9   1   1      190.84      183.35     12.90 o 
  -8   1   1      144.24      157.35     13.62 o 
  -7   1   1     1046.30     1068.70     10.96 o 
  -6   1   1       47.43       48.41      7.09 o 
  -5   1   1     2471.58     2368.61     48.53 o 
  -4   1   1     4615.42     4415.73     20.77 o 
  -3   1   1      161.69      178.58      8.38 o 
  -2   1   1    11584.16    10786.50     36.71 o 
  -1   1   1      420.84      403.47     12.46 o 
   0   1   1     4650.57     4500.59     34.80 o 
   1   1   1      489.90      486.60      8.92 o 
   2   1   1     3350.74     3211.10     27.86 o 
   3   1   1      353.27      376.31      7.59 o 
   4   1   1     2189.38     2140.06     38.27 o 
   5   1   1      177.42      186.76      5.92 o 
   6   1   1     3846.98     3994.70     14.49 o 
   7   1   1        3.74        3.71      6.14 o 
   8   1   1     1508.94     1433.44     33.88 o 
  -9   2   1       97.25       86.18     13.87 o 
  -8   2   1     1197.06     1228.73     34.93 o 
  -7   2   1      696.06      701.48     23.87 o 
  -6   2   1       16.04       27.32      6.93 o 
  -5   2   1     5383.21     5298.71     63.44 o 
  -4   2   1      263.09      239.73      8.17 o 
  -3   2   1     7931.48     7583.59     27.29 o 
  -2   2   1       44.75       45.52      8.61 o 
  -1   2   1     1632.41     1465.12     20.38 o 
   0   2   1     1415.08     1412.66     15.85 o 
   1   2   1     2537.99     2439.92     24.96 o 
   2   2   1      133.70      125.85      6.35 o 
   3   2   1     4075.53     3803.96     30.81 o 
   4   2   1        5.23        7.22      5.43 o 
   5   2   1     9040.26     9067.35    100.67 o 
   6   2   1      548.97      547.42     10.28 o 
   7   2   1      863.77      853.61     29.26 o 
   8   2   1       70.51       68.66      8.06 o 
  -9   3   1      251.05      273.52      9.75 o 
  -8   3   1      951.45      964.21     18.85 o 
  -7   3   1      299.67      287.54      9.06 o 
  -6   3   1     4625.54     4724.64     18.45 o 
  -5   3   1      227.66      232.75      8.05 o 
  -4   3   1     2554.24     2512.30     22.21 o 
  -3   3   1     1083.04      967.96     23.14 o 
  -2   3   1     1037.58     1123.86     14.32 o 
  -1   3   1      896.17      847.26     12.50 o 
   0   3   1     1490.61     1435.61     18.83 o 
   1   3   1      907.50      947.02     16.34 o 
   2   3   1    13189.90    12696.92     30.52 o 
   3   3   1     1699.51     1749.08     14.48 o 
   4   3   1     6161.61     6040.35     36.08 o 
   5   3   1     1228.76     1225.11     19.06 o 
   6   3   1       43.09       42.87      6.63 o 
   7   3   1      194.77      202.44      7.78 o 
   8   3   1       29.13       38.88      8.01 o 
  -8   4   1      687.55      697.04     15.85 o 
  -7   4   1     1376.23     1400.46     37.84 o 
  -6   4   1       36.29       46.32      8.09 o 
  -5   4   1     1552.41     1542.97     17.83 o 
  -4   4   1     2821.44     2718.29     15.83 o 
  -3   4   1     1720.00     1709.17     20.27 o 
  -2   4   1      178.10      171.77      8.58 o 
  -1   4   1     4662.58     4411.95     26.47 o 
   0   4   1      558.88      514.46      9.70 o 
   1   4   1    18656.42    18334.19     40.53 o 
   2   4   1     1066.39     1059.67     14.40 o 
   3   4   1     1129.94     1090.81     10.25 o 
   4   4   1      594.52      592.62      8.76 o 
   5   4   1       18.85       31.18      5.15 o 
   6   4   1      872.44      931.68     10.84 o 
   7   4   1      126.40      128.74      8.09 o 
   8   4   1      265.68      243.16      9.33 o 
  -8   5   1      672.42      658.92     24.01 o 
  -7   5   1       20.10       20.57     10.02 o 
  -6   5   1      496.51      510.79     10.86 o 
  -5   5   1       63.66       68.38      7.63 o 
  -4   5   1     2363.02     2309.86     14.57 o 
  -3   5   1     3857.08     3868.35     59.54 o 
  -2   5   1    12334.02    11886.02     69.44 o 
  -1   5   1     7750.79     7134.28    208.84 o 
   0   5   1    11339.67    11141.47     40.12 o 
   1   5   1     2242.98     2211.37     22.03 o 
   2   5   1      476.86      506.28     11.20 o 
   3   5   1       15.20       17.76      7.49 o 
   4   5   1        3.44        8.75      8.94 o 
   5   5   1     1230.95     1277.31     25.82 o 
   6   5   1      646.27      642.33     10.06 o 
   7   5   1      283.09      299.61      9.70 o 
  -8   6   1      234.95      233.98     10.13 o 
  -7   6   1      516.74      529.13     10.21 o 
  -6   6   1       46.19       54.18     12.42 o 
  -5   6   1     1075.17     1111.79     11.57 o 
  -4   6   1     3998.03     3940.24     17.86 o 
  -3   6   1     3772.20     3696.00     28.26 o 
  -2   6   1     3332.74     3147.83     51.40 o 
  -1   6   1     2214.53     2176.88     14.02 o 
   0   6   1      594.64      605.08     12.80 o 
   1   6   1        2.00        5.33      6.13 o 
   2   6   1      957.39     1004.29     15.63 o 
   3   6   1      377.76      399.04      9.77 o 
   4   6   1     1761.02     1781.50     15.85 o 
   5   6   1     1887.08     1925.70     16.89 o 
   6   6   1      527.82      590.73     13.48 o 
   7   6   1      477.10      515.77     14.25 o 
  -8   7   1      262.86      225.20     12.77 o 
  -7   7   1      445.27      466.68     10.49 o 
  -6   7   1      442.62      418.40      9.38 o 
  -5   7   1     2433.64     2404.54     15.23 o 
  -4   7   1     2640.28     2719.13     63.15 o 
  -3   7   1      992.84      985.05     45.96 o 
  -2   7   1      213.79      192.46      7.35 o 
  -1   7   1      105.06       91.67      6.75 o 
   0   7   1       12.25       23.42      8.43 o 
   1   7   1     2001.20     2108.04     12.30 o 
   2   7   1     1109.97     1185.25     11.23 o 
   3   7   1     3648.38     3770.82     15.83 o 
   4   7   1     1808.51     1981.06     17.21 o 
   5   7   1     1807.95     1843.13     15.96 o 
   6   7   1        0.33       11.82     11.22 o 
  -7   8   1       80.96      106.76      9.76 o 
  -6   8   1     1760.01     1753.40     13.95 o 
  -5   8   1      323.66      342.12      9.43 o 
  -4   8   1      143.98      152.38      8.17 o 
  -3   8   1        5.78        4.74      7.60 o 
  -2   8   1        6.35        8.28      7.36 o 
  -1   8   1       15.37       26.62     10.26 o 
   0   8   1     3270.33     3273.24     21.76 o 
   1   8   1      955.61      980.25      9.88 o 
   2   8   1     2659.66     2783.31     19.16 o 
   3   8   1      694.78      719.86     14.04 o 
   4   8   1      543.56      573.55      8.92 o 
   5   8   1      368.45      378.05     13.33 o 
   6   8   1      273.41      260.39     13.55 o 
  -7   9   1      322.47      325.49     15.30 o 
  -6   9   1      245.64      246.84     19.40 o 
  -5   9   1        6.21       16.42      8.99 o 
  -4   9   1        0.55        1.70      8.16 o 
  -3   9   1      553.74      536.32     16.92 o 
  -2   9   1        8.40       11.48      7.17 o 
  -1   9   1     5256.56     5124.08     26.39 o 
   0   9   1      531.06      544.16     12.18 o 
   1   9   1     3692.15     3811.08     45.85 o 
   2   9   1        2.59       10.68      6.80 o 
   3   9   1      205.82      206.68      7.19 o 
   4   9   1      585.50      568.49      9.62 o 
   5   9   1      223.61      216.68      9.33 o 
  -6  10   1        2.92       15.96     10.46 o 
  -5  10   1       97.47      108.82     11.62 o 
  -4  10   1     1666.23     1659.97     14.30 o 
  -3  10   1       83.88       86.01      8.55 o 
  -2  10   1     4606.19     4570.47     27.13 o 
  -1  10   1        0.11      -13.70     11.33 o 
   0  10   1     1061.33     1090.62     10.87 o 
   1  10   1      453.23      453.81      9.24 o 
   2  10   1       66.51       73.96      7.57 o 
   3  10   1      668.35      645.71     10.08 o 
   4  10   1      617.91      564.53     28.73 o 
  -5  11   1     1253.46     1237.12     33.30 o 
  -4  11   1        3.61       24.20      9.57 o 
  -3  11   1     1311.85     1356.14     13.35 o 
  -2  11   1        0.10        7.96     12.07 o 
  -1  11   1       53.84       53.11     11.56 o 
   0  11   1      141.55      143.07      8.24 o 
   1  11   1       42.14       41.69      7.96 o 
   2  11   1      189.54      199.05      8.42 o 
   3  11   1      609.53      553.57     36.34 o 
  -3  12   1       21.51       25.17     15.21 o 
  -2  12   1        1.94       26.62     14.34 o 
  -1  12   1       70.54       78.80     13.99 o 
   0  12   1      200.25      200.16     10.14 o 
  -1 -12   2      134.73      120.25     10.09 o 
   0 -12   2     1538.55     1422.37     21.10 o 
   1 -12   2      609.34      594.42     18.76 o 
   2 -12   2     1119.06     1078.84     13.02 o 
   3 -12   2       82.23      101.18     16.13 o 
  -3 -11   2     1109.32     1008.91    112.15 o 
  -2 -11   2      149.31      170.65      9.37 o 
  -1 -11   2     1499.53     1530.03     37.02 o 
   0 -11   2      267.53      269.79      9.12 o 
   1 -11   2     1150.98     1144.23     59.46 o 
   2 -11   2      287.03      266.32     13.59 o 
   3 -11   2      212.25      200.73     14.31 o 
   4 -11   2      464.63      480.11     17.51 o 
   5 -11   2      413.11      389.33     11.42 o 
  -4 -10   2     1531.31     1434.04     38.31 o 
  -3 -10   2      161.71      162.96     12.09 o 
  -2 -10   2     1466.42     1517.76     27.35 o 
  -1 -10   2       54.59       58.03      7.63 o 
   0 -10   2      272.94      292.63      8.36 o 
   1 -10   2      795.57      848.45     26.25 o 
   2 -10   2      290.75      268.71     12.54 o 
   3 -10   2       58.90       67.04     12.46 o 
   4 -10   2     1103.00     1088.70     14.91 o 
   5 -10   2       22.92       33.77      9.19 o 
   6 -10   2      469.12      450.94     11.74 o 
  -5  -9   2     1311.19     1301.21     17.19 o 
  -4  -9   2       60.30       65.27      9.58 o 
  -3  -9   2      720.89      714.79     20.36 o 
  -2  -9   2      432.87      465.24      8.53 o 
  -1  -9   2       23.77       24.33      6.27 o 
   0  -9   2      923.67      980.88     18.01 o 
   1  -9   2     1336.87     1330.60     17.02 o 
   2  -9   2       64.63       74.64     11.33 o 
   3  -9   2     2243.44     2343.25     67.60 o 
   4  -9   2      112.34      123.94      9.52 o 
   5  -9   2     1079.12     1157.76     13.06 o 
   6  -9   2      503.79      499.18     15.58 o 
   7  -9   2      200.61      177.27     10.65 o 
  -6  -8   2     1382.67     1127.79     18.11 o 
  -5  -8   2       49.45       51.32     10.84 o 
  -4  -8   2      373.01      384.37     12.59 o 
  -3  -8   2      602.32      610.70     27.58 o 
  -2  -8   2       10.70       15.36      6.32 o 
  -1  -8   2      326.74      331.47     14.38 o 
   0  -8   2     1613.74     1636.34     61.51 o 
   1  -8   2      266.38      244.41     10.82 o 
   2  -8   2     2148.78     2155.32     59.77 o 
   3  -8   2      366.82      368.58      9.17 o 
   4  -8   2      440.28      483.75     15.04 o 
   5  -8   2     1858.01     1858.35     14.84 o 
   6  -8   2        4.21        5.01      9.96 o 
   7  -8   2     1033.68      984.52     89.04 o 
  -6  -7   2      119.76      101.43     11.01 o 
  -5  -7   2        0.35      -12.07      9.85 o 
  -4  -7   2      261.29      271.40     10.43 o 
  -3  -7   2     1649.29     1751.56     62.80 o 
  -2  -7   2      275.52      285.28     10.37 o 
  -1  -7   2     5859.92     6005.04     64.04 o 
   0  -7   2        6.47        8.73      6.06 o 
   1  -7   2     3972.49     3886.93     26.28 o 
   2  -7   2     1454.43     1406.99     53.85 o 
   3  -7   2      132.05      133.28      8.61 o 
   4  -7   2     2212.12     2223.16     28.22 o 
   5  -7   2        0.12       -3.97      8.76 o 
   6  -7   2      877.02      902.86     31.52 o 
   7  -7   2       26.27       27.65      8.75 o 
   8  -7   2      118.11      105.58     16.51 o 
  -7  -6   2       24.00       38.88      8.60 o 
  -6  -6   2        6.86        6.89     12.58 o 
  -5  -6   2      444.00      458.97      8.73 o 
  -4  -6   2     2466.16     2464.28     39.98 o 
  -3  -6   2      904.84      895.96     13.20 o 
  -2  -6   2     7113.59     7251.73     29.82 o 
  -1  -6   2      280.16      270.28      7.47 o 
   0  -6   2     3656.93     3637.40     42.30 o 
   1  -6   2    10408.07    10116.54     43.13 o 
   2  -6   2      108.67      103.59     10.99 o 
   3  -6   2     4637.79     4418.78     31.16 o 
   4  -6   2      894.32      887.72     11.45 o 
   5  -6   2      680.94      730.09     28.97 o 
   6  -6   2      352.59      375.63      9.24 o 
   7  -6   2       44.45       41.25      8.61 o 
   8  -6   2       34.52       27.74      9.26 o 
  -7  -5   2      118.40      136.13     18.40 o 
  -6  -5   2      928.14      931.87     26.63 o 
  -5  -5   2     2663.21     2752.90     20.92 o 
  -4  -5   2     2058.03     2110.84     41.02 o 
  -3  -5   2     2504.71     2488.82     22.30 o 
  -2  -5   2     1989.18     1996.99     18.03 o 
  -1  -5   2     2147.29     2210.22     19.77 o 
   0  -5   2     3139.68     2961.94     17.05 o 
   1  -5   2     2973.67     2891.71     26.09 o 
   2  -5   2     4201.70     3768.41     30.72 o 
   3  -5   2     1341.95     1283.16     20.59 o 
   4  -5   2      966.54      921.10     12.48 o 
   5  -5   2      863.28      826.73     34.45 o 
   6  -5   2       63.82       69.47      8.39 o 
   7  -5   2       27.29       33.07      8.44 o 
   8  -5   2     1075.57     1062.27     55.22 o 
  -8  -4   2      472.59      461.83     27.24 o 
  -7  -4   2     1534.34     1516.83     12.44 o 
  -6  -4   2     1448.49     1498.48     19.79 o 
  -5  -4   2     1570.87     1615.90     30.84 o 
  -4  -4   2      986.83      976.40      9.43 o 
  -3  -4   2     5249.34     5249.81     22.12 o 
  -2  -4   2     3132.96     3023.21     63.08 o 
  -1  -4   2     2134.85     2071.40     21.07 o 
   0  -4   2        0.49        9.93      6.67 o 
   1  -4   2     2774.97     2663.00     28.56 o 
   2  -4   2     1567.15     1544.68     23.96 o 
   3  -4   2      738.33      695.78     16.45 o 
   4  -4   2     1726.54     1655.63     27.68 o 
   5  -4   2     3383.49     3419.34     42.80 o 
   6  -4   2      532.60      556.38     17.39 o 
   7  -4   2     2452.76     2525.84     65.64 o 
   8  -4   2      457.51      446.55     14.13 o 
  -8  -3   2     1280.08     1234.63     33.93 o 
  -7  -3   2      679.04      651.71     30.83 o 
  -6  -3   2     1096.87     1111.37     11.15 o 
  -5  -3   2       93.93       90.79      6.91 o 
  -4  -3   2     1658.87     1626.88     11.39 o 
  -3  -3   2     1563.65     1528.85     11.91 o 
  -2  -3   2     4670.55     4702.97     76.58 o 
  -1  -3   2     7623.43     7619.85     28.89 o 
   1  -3   2      123.94      110.62      9.65 o 
   2  -3   2     4446.78     4655.22     41.28 o 
   3  -3   2      683.75      672.81     15.85 o 
   4  -3   2     8732.79     8626.62     80.14 o 
   5  -3   2     2803.55     2794.06     46.11 o 
   6  -3   2     2522.44     2605.70     15.22 o 
   7  -3   2      590.19      630.89     17.30 o 
   8  -3   2      170.87      176.23      9.73 o 
   9  -3   2       96.88       99.48     10.66 o 
  -8  -2   2      174.86      176.65      8.33 o 
  -7  -2   2      246.26      239.84      8.50 o 
  -6  -2   2      603.33      603.25      8.55 o 
  -5  -2   2       41.29       36.14      5.99 o 
  -4  -2   2      639.40      621.70      8.07 o 
  -3  -2   2     9663.16     9453.25     26.20 o 
  -2  -2   2     1933.02     1829.96     21.62 o 
  -1  -2   2     8127.77     7932.35    113.42 o 
   0  -2   2     4619.35     4644.19     48.36 o 
   1  -2   2     1977.95     1816.32     33.10 o 
   2  -2   2     8235.70     8105.36     53.41 o 
   3  -2   2     6319.38     6301.57     37.54 o 
   4  -2   2     6444.48     6207.11    116.10 o 
   5  -2   2     2173.66     2150.82     19.01 o 
   6  -2   2       29.87       34.71      6.84 o 
   7  -2   2      153.69      156.65      7.25 o 
   8  -2   2       26.92       32.95      8.50 o 
   9  -2   2      138.01      131.97     11.18 o 
  -8  -1   2      109.35      124.74      8.28 o 
  -7  -1   2      440.60      426.32      8.91 o 
  -6  -1   2      158.46      155.79      9.30 o 
  -5  -1   2       26.54       35.03      6.19 o 
  -4  -1   2     8322.73     8102.60     30.82 o 
  -3  -1   2      252.12      216.90      7.70 o 
  -2  -1   2     5669.86     5334.73     75.88 o 
  -1  -1   2     1198.20     1217.53     15.40 o 
   0  -1   2     2276.16     2216.52     33.71 o 
   2  -1   2     1167.53     1054.56     19.99 o 
   3  -1   2     6210.20     6246.59     74.58 o 
   4  -1   2     5586.35     5593.50     66.56 o 
   5  -1   2       26.21       26.04      6.20 o 
   6  -1   2      621.03      621.76      9.05 o 
   7  -1   2       21.19       19.63      7.22 o 
   8  -1   2      178.58      192.39      7.16 o 
   9  -1   2      710.06      651.85     11.31 o 
  -9   0   2       20.89       17.49      9.07 o 
  -8   0   2       57.55       65.41      8.49 o 
  -7   0   2     1951.32     1977.32     12.57 o 
  -6   0   2      254.63      252.18      9.51 o 
  -5   0   2     7317.89     7185.25     59.54 o 
  -4   0   2      262.16      248.56     12.03 o 
  -3   0   2     1706.92     1519.79     12.60 o 
  -2   0   2     3252.33     3243.75     19.92 o 
  -1   0   2      360.95      329.40     11.50 o 
   1   0   2     1980.41     1919.38     30.71 o 
   2   0   2     4104.44     4064.22     50.21 o 
   3   0   2     1595.27     1583.14     20.59 o 
   4   0   2       46.64       65.30      6.69 o 
   5   0   2      312.47      304.90      7.25 o 
   6   0   2     1528.57     1598.11     20.98 o 
   7   0   2      137.73      149.06      7.73 o 
   8   0   2     2155.28     2129.18     33.23 o 
  -9   1   2       58.49       66.76      9.75 o 
  -8   1   2     2200.52     2248.80     14.19 o 
  -7   1   2       11.43       16.90      7.75 o 
  -6   1   2     3930.99     3944.28     36.52 o 
  -5   1   2      151.66      155.23      7.18 o 
  -4   1   2     1867.20     1926.76     13.06 o 
  -3   1   2    18756.13    18118.87    184.62 o 
  -2   1   2      907.62      822.95     13.02 o 
  -1   1   2    10244.13     9495.15     41.06 o 
   0   1   2     7048.20     6656.74     48.79 o 
   1   1   2     6408.03     6467.58     69.74 o 
   2   1   2      481.35      439.79      8.05 o 
   3   1   2      298.38      312.46      7.00 o 
   4   1   2       43.83       34.66      5.30 o 
   5   1   2     7920.54     7882.27    125.62 o 
   6   1   2      335.18      320.39      6.97 o 
   7   1   2     3201.92     3261.04     13.98 o 
   8   1   2      218.71      214.85      9.10 o 
  -9   2   2     1275.00     1223.90     13.53 o 
  -8   2   2      385.41      381.16      9.02 o 
  -7   2   2      762.23      808.55     11.20 o 
  -6   2   2     1882.93     1819.13     36.91 o 
  -5   2   2      304.53      305.09      7.29 o 
  -4   2   2     5779.49     5671.43     20.98 o 
  -3   2   2      276.26      275.53      8.35 o 
  -2   2   2     7378.53     7108.82     29.25 o 
  -1   2   2    17347.92    16104.93    214.04 o 
   0   2   2        4.65        0.36      6.17 o 
   1   2   2     4981.30     4839.47     72.52 o 
   2   2   2      674.11      599.28     11.00 o 
   3   2   2        2.07        7.16      4.49 o 
   4   2   2    11530.41    11282.13     92.46 o 
   5   2   2      245.36      257.55      6.53 o 
   6   2   2     2875.97     2942.37     33.92 o 
   7   2   2       16.95       20.92      6.33 o 
   8   2   2        5.03       10.60      6.88 o 
  -9   3   2      172.73      175.37     10.31 o 
  -8   3   2       92.90       97.42      8.68 o 
  -7   3   2      620.07      665.63     12.27 o 
  -6   3   2        6.06       -2.54      7.71 o 
  -5   3   2      759.77      746.25      9.82 o 
  -4   3   2     1018.84      932.22     11.15 o 
  -3   3   2      808.22      789.75     14.52 o 
  -2   3   2     5828.16     5413.10    104.01 o 
  -1   3   2     2045.36     1932.03     15.42 o 
   0   3   2     8544.55     8682.29    132.78 o 
   2   3   2      799.31      808.24     32.93 o 
   3   3   2    12865.19    12667.44     62.04 o 
   4   3   2      142.00      139.64      6.43 o 
   5   3   2     1028.77     1014.35      9.67 o 
   6   3   2       17.17       18.12      6.45 o 
   7   3   2        5.30        5.75      7.05 o 
   8   3   2       49.33       52.19      8.32 o 
  -8   4   2      506.95      514.72     17.34 o 
  -7   4   2       18.66       20.88      9.02 o 
  -6   4   2     1172.92     1206.02     11.58 o 
  -5   4   2     2741.79     2705.07     29.23 o 
  -4   4   2     1194.08     1204.48     11.76 o 
  -3   4   2     1604.05     1498.35     12.89 o 
  -2   4   2     4108.77     3796.45     33.15 o 
  -1   4   2      625.16      628.17     15.61 o 
   0   4   2    11431.80    11209.21    108.53 o 
   1   4   2     1119.94     1107.63     15.44 o 
   2   4   2     4349.18     4344.22     26.34 o 
   3   4   2        4.56        5.44      5.32 o 
   4   4   2      424.27      433.09     15.16 o 
   5   4   2       29.53       37.20      6.64 o 
   6   4   2      311.34      314.89     14.79 o 
   7   4   2       29.87       34.71      7.17 o 
   8   4   2     1026.98      964.44     18.53 o 
  -8   5   2       78.40       89.18      8.87 o 
  -7   5   2     1503.72     1500.04     44.00 o 
  -6   5   2      622.09      633.51      9.13 o 
  -5   5   2      741.94      771.44     10.42 o 
  -4   5   2       38.51       35.53      7.25 o 
  -3   5   2     3524.20     3403.38     23.50 o 
  -2   5   2     6349.66     5962.85    115.16 o 
  -1   5   2     7914.23     7295.15    119.44 o 
   0   5   2      676.50      687.36      9.25 o 
   1   5   2     2081.11     2010.82     16.68 o 
   2   5   2     1070.31     1045.27     11.02 o 
   3   5   2       37.36       45.02      7.16 o 
   4   5   2        0.17        5.23      9.02 o 
   5   5   2      700.32      706.92     12.84 o 
   6   5   2      617.56      619.01     30.76 o 
   7   5   2     1763.31     1731.69     13.82 o 
  -8   6   2      479.36      459.64     33.74 o 
  -7   6   2      471.46      466.18     10.34 o 
  -6   6   2     1016.96     1056.23     11.51 o 
  -5   6   2       85.38       84.29      7.75 o 
  -4   6   2     3966.52     3921.38     27.66 o 
  -3   6   2     4023.58     3903.93     42.94 o 
  -2   6   2     3740.22     3507.91     60.96 o 
  -1   6   2      283.99      302.39      8.05 o 
   0   6   2     3993.22     4026.09     24.10 o 
   1   6   2      159.57      149.07      5.24 o 
   2   6   2      955.61     1011.27      9.53 o 
   3   6   2      468.46      506.06      9.64 o 
   4   6   2     1704.27     1716.96     16.55 o 
   5   6   2     1410.22     1423.86     16.30 o 
   6   6   2     1902.28     1920.11     17.73 o 
   7   6   2      426.71      331.77     12.67 o 
  -8   7   2        0.34        5.73      9.64 o 
  -7   7   2      682.78      652.03     15.36 o 
  -6   7   2     1054.74     1087.81     11.81 o 
  -5   7   2     1371.82     1356.63     12.50 o 
  -4   7   2      328.93      332.71     16.58 o 
  -3   7   2     1432.77     1420.54     18.98 o 
  -2   7   2        1.48        3.53      8.01 o 
  -1   7   2      400.12      411.91      8.00 o 
   0   7   2      229.64      221.31     10.33 o 
   1   7   2     1511.55     1571.54     10.60 o 
   2   7   2     2106.27     2215.65     12.28 o 
   3   7   2     2736.96     2884.66     19.84 o 
   4   7   2     2059.03     2147.32     18.02 o 
   5   7   2     1119.16     1162.36     15.51 o 
   6   7   2      652.30      626.20     13.48 o 
  -7   8   2      858.23      837.46     11.91 o 
  -6   8   2      307.93      327.26     15.45 o 
  -5   8   2        1.38       14.03     12.33 o 
  -4   8   2      245.96      239.78      9.24 o 
  -3   8   2      524.69      544.27      9.82 o 
  -2   8   2       78.70       86.08      7.68 o 
  -1   8   2      292.44      295.34      7.87 o 
   0   8   2     2091.12     2167.00     18.00 o 
   1   8   2     3460.61     3504.69     14.77 o 
   2   8   2     1768.87     1763.17     28.74 o 
   3   8   2      885.67      935.87      8.88 o 
   4   8   2       69.99       67.61      7.21 o 
   5   8   2      173.41      168.90     11.82 o 
   6   8   2       34.16       40.27     12.67 o 
  -7   9   2      490.16      460.97     32.77 o 
  -6   9   2        0.71        0.94      9.50 o 
  -5   9   2     1154.11     1192.39     12.42 o 
  -4   9   2       11.51       23.12      9.79 o 
  -3   9   2      679.21      688.15      9.78 o 
  -2   9   2     1833.97     1870.49     52.30 o 
  -1   9   2      645.10      660.52     13.82 o 
   0   9   2     3631.06     3672.23     22.35 o 
   1   9   2      596.47      613.98      9.40 o 
   2   9   2     1047.50     1094.55     10.37 o 
   3   9   2       43.79       44.27      6.57 o 
   4   9   2       73.03       67.36      8.75 o 
   5   9   2       49.02       41.60      7.10 o 
  -6  10   2      302.57      280.23     11.24 o 
  -5  10   2      396.19      398.57     11.11 o 
  -4  10   2      545.77      504.71     10.01 o 
  -3  10   2     3239.03     3217.03     30.24 o 
  -2  10   2       92.19      100.30      7.88 o 
  -1  10   2     1585.97     1602.62     18.15 o 
   0  10   2       14.18       15.74     10.84 o 
   1  10   2      179.80      173.78     14.37 o 
   2  10   2       37.90       42.59      7.59 o 
   3  10   2       47.91       55.03      7.29 o 
   4  10   2       11.40       18.09      8.85 o 
  -5  11   2        6.47       20.59      9.58 o 
  -4  11   2     1667.78     1637.81     94.05 o 
  -3  11   2       79.35       77.13      8.94 o 
  -2  11   2      243.57      235.63     12.61 o 
  -1  11   2       94.07       95.69     11.90 o 
   0  11   2       68.49       87.74     11.70 o 
   1  11   2        2.12        2.08      7.56 o 
   2  11   2      478.02      486.32      9.66 o 
  -3  12   2      120.76      113.10     14.97 o 
  -2  12   2        1.40       10.47     13.69 o 
  -1  12   2       59.89       58.24     12.99 o 
   0  12   2       22.13       22.37      8.31 o 
   0 -12   3      992.29      969.29     47.67 o 
   1 -12   3     1406.70     1309.00     40.34 o 
   2 -12   3      408.11      391.16     30.50 o 
  -2 -11   3     1135.17     1097.11     21.01 o 
  -1 -11   3      491.31      508.81     19.33 o 
   0 -11   3     1213.19     1179.20     30.35 o 
   1 -11   3        4.84        8.25      8.08 o 
   2 -11   3      147.77      136.42      9.30 o 
   3 -11   3      123.17      141.81     17.41 o 
   4 -11   3      278.92      225.05     18.94 o 
  -4 -10   3      372.39      347.07     10.49 o 
  -3 -10   3     1850.26     1851.68     76.22 o 
  -2 -10   3      679.34      680.01     15.72 o 
  -1 -10   3      441.01      430.59      9.43 o 
   0 -10   3       23.76       33.19      8.23 o 
   1 -10   3        3.63        7.54      7.60 o 
   2 -10   3       13.11       22.44     11.67 o 
   3 -10   3      763.96      760.38     18.24 o 
   4 -10   3      128.75      143.99     12.88 o 
   5 -10   3     1175.34     1195.56     20.69 o 
   6 -10   3       51.03       55.06     16.58 o 
  -5  -9   3       90.36       96.63     12.33 o 
  -4  -9   3     1943.71     1920.82     18.64 o 
  -3  -9   3      161.59      168.07      9.54 o 
  -2  -9   3        1.01       -1.23      6.70 o 
  -1  -9   3        0.14        0.64      6.60 o 
   0  -9   3      183.67      188.84      8.33 o 
   1  -9   3       14.53       24.44      7.92 o 
   2  -9   3     4152.78     4048.06     29.50 o 
   3  -9   3      322.62      339.91     14.53 o 
   4  -9   3     2110.97     2152.33     25.19 o 
   5  -9   3      186.62      189.06     15.46 o 
   6  -9   3      357.85      376.03     15.93 o 
  -6  -8   3        0.97       11.69     10.15 o 
  -5  -8   3      832.33      812.28     14.50 o 
  -4  -8   3        9.00       25.09     10.60 o 
  -3  -8   3        0.13       11.40      8.04 o 
  -2  -8   3       46.99       50.83      5.47 o 
  -1  -8   3      484.46      490.79     16.65 o 
   0  -8   3      193.38      189.32      7.54 o 
   1  -8   3     4924.49     4944.64     30.44 o 
   2  -8   3       76.72       80.12     11.45 o 
   3  -8   3     2564.99     2561.12     26.75 o 
   4  -8   3       60.27       72.10     12.22 o 
   5  -8   3       89.02       99.15     14.98 o 
   6  -8   3     1131.10     1205.43     18.90 o 
   7  -8   3       72.43       84.66     10.50 o 
  -6  -7   3       82.56       85.55      8.18 o 
  -5  -7   3       59.98       45.69     11.07 o 
  -4  -7   3      371.07      401.93     11.65 o 
  -3  -7   3       71.03       65.90      8.60 o 
  -2  -7   3     6635.17     6844.39    209.66 o 
  -1  -7   3       50.69       58.56      6.27 o 
   0  -7   3     7955.37     8013.75     66.01 o 
   1  -7   3      110.67      108.38     11.80 o 
   2  -7   3     1525.70     1503.45     19.86 o 
   3  -7   3     1247.04     1264.50     21.05 o 
   4  -7   3       26.30       36.56     11.31 o 
   5  -7   3     1489.15     1543.21     21.54 o 
   6  -7   3      466.93      484.29     16.57 o 
   7  -7   3      173.15      169.00      9.96 o 
  -7  -6   3       56.07       56.48      8.47 o 
  -6  -6   3        9.70       13.78      7.32 o 
  -5  -6   3      965.24      999.08     10.38 o 
  -4  -6   3      273.24      286.32      7.89 o 
  -3  -6   3     8086.44     8183.26    243.35 o 
  -2  -6   3      280.19      281.18      8.36 o 
  -1  -6   3     6251.90     6325.89     85.94 o 
   0  -6   3      801.22      830.20     10.85 o 
   1  -6   3      320.21      356.40     12.26 o 
   2  -6   3     4977.86     4804.66     95.22 o 
   3  -6   3        3.60        7.65      7.24 o 
   4  -6   3      587.01      617.11     17.19 o 
   5  -6   3     2275.18     2446.38     23.21 o 
   6  -6   3       16.61       18.30      9.16 o 
   7  -6   3     1024.11     1025.01     13.62 o 
   8  -6   3      170.60      183.96     17.16 o 
  -7  -5   3        8.29       21.02      7.82 o 
  -6  -5   3      872.34      882.61     15.94 o 
  -5  -5   3     1338.29     1321.75     10.32 o 
  -4  -5   3     4110.59     4149.19     17.04 o 
  -3  -5   3     2155.13     2178.51     43.73 o 
  -2  -5   3     1016.79     1034.60     11.92 o 
  -1  -5   3      103.65       86.58      9.32 o 
   0  -5   3      621.67      640.68      9.85 o 
   1  -5   3      432.11      369.95     14.91 o 
   2  -5   3     1170.31     1091.27     31.06 o 
   3  -5   3     1280.65     1292.55     14.48 o 
   4  -5   3     5901.64     5897.23     35.84 o 
   5  -5   3      242.63      251.62     11.92 o 
   6  -5   3      971.24     1012.71     45.64 o 
   7  -5   3      521.51      548.47     10.80 o 
   8  -5   3        0.90        5.72      9.37 o 
  -8  -4   3      102.55       97.85      9.31 o 
  -7  -4   3     1498.54     1574.34     12.82 o 
  -6  -4   3     1213.17     1237.31     31.17 o 
  -5  -4   3     1053.09     1105.32     10.34 o 
  -4  -4   3     1022.10     1055.11     10.19 o 
  -3  -4   3      131.17      135.10     10.33 o 
  -2  -4   3     1385.54     1385.90     19.75 o 
  -1  -4   3       40.53       41.23      7.95 o 
   0  -4   3     2227.59     2140.88     17.54 o 
   1  -4   3     4064.37     3879.48     37.27 o 
   2  -4   3     6398.12     6454.05     54.45 o 
   3  -4   3     6344.54     6022.05    138.77 o 
   4  -4   3     2872.26     2862.17     24.85 o 
   5  -4   3      234.83      252.28     10.00 o 
   6  -4   3     2447.91     2481.31     41.69 o 
   7  -4   3      651.37      670.04     11.06 o 
   8  -4   3      825.40      828.71     29.70 o 
  -8  -3   3     1353.57     1296.45     13.68 o 
  -7  -3   3      659.29      666.57      9.49 o 
  -6  -3   3      476.03      500.33     21.80 o 
  -5  -3   3       44.58       44.54      6.93 o 
  -4  -3   3       56.84       64.70      6.26 o 
  -3  -3   3     1306.35     1336.29     18.12 o 
  -2  -3   3      169.92      188.10      6.73 o 
  -1  -3   3     3635.85     3622.07     81.78 o 
   0  -3   3     4755.03     4729.62     41.23 o 
   1  -3   3     7984.17     7700.67     78.64 o 
   2  -3   3      346.38      304.43     12.19 o 
   3  -3   3     5022.77     4842.79     33.37 o 
   4  -3   3     1210.33     1161.19     18.26 o 
   5  -3   3     3473.89     3478.28     47.67 o 
   6  -3   3      683.16      681.06     23.71 o 
   7  -3   3     1257.37     1342.80     12.65 o 
   8  -3   3       77.57       68.09      8.91 o 
  -8  -2   3      326.24      328.33      9.07 o 
  -7  -2   3       24.05       28.16      7.52 o 
  -6  -2   3        2.63       -1.15      6.12 o 
  -5  -2   3        3.88        7.29      5.84 o 
  -4  -2   3     2362.50     2406.80     21.97 o 
  -3  -2   3     4433.44     4308.45     16.86 o 
  -2  -2   3    12681.24    12431.48     34.25 o 
  -1  -2   3    10975.89    10614.30    176.16 o 
   0  -2   3      707.89      640.64     10.99 o 
   1  -2   3      470.95      469.77     22.48 o 
   2  -2   3     1992.60     1864.77     45.53 o 
   3  -2   3     5486.98     5347.41     36.73 o 
   4  -2   3     2960.04     2847.77     24.32 o 
   5  -2   3       24.56       30.27      6.37 o 
   6  -2   3     2154.51     2218.25     57.98 o 
   7  -2   3      222.92      226.49     10.58 o 
   8  -2   3      392.12      377.89     11.24 o 
  -8  -1   3       51.78       55.86     20.80 o 
  -7  -1   3      263.34      253.66      9.01 o 
  -6  -1   3       55.27       71.55      7.58 o 
  -5  -1   3     2701.46     2775.05    148.14 o 
  -4  -1   3     2229.49     2101.63     12.54 o 
  -3  -1   3    12851.00    12401.22     72.69 o 
  -2  -1   3     2728.27     2650.49     17.49 o 
   0  -1   3      850.23      839.32     13.10 o 
   1  -1   3     8124.79     7910.20     41.57 o 
   2  -1   3     7874.47     8057.22    172.20 o 
   3  -1   3     1372.39     1351.77     18.96 o 
   4  -1   3      785.29      781.53     10.11 o 
   5  -1   3     1973.95     1945.27     14.01 o 
   6  -1   3       87.45      112.41     12.90 o 
   7  -1   3      171.02      183.09      6.17 o 
   8  -1   3      292.67      295.20      8.04 o 
  -8   0   3      548.53      544.51      9.08 o 
  -7   0   3      421.72      413.47      9.10 o 
  -6   0   3     4183.03     4313.37     16.15 o 
  -5   0   3      707.68      677.65      8.89 o 
  -4   0   3     4032.04     3816.02     16.79 o 
  -3   0   3      978.90     1057.68     11.21 o 
  -2   0   3     1444.06     1418.49     14.67 o 
  -1   0   3     5812.74     5669.59     34.33 o 
   0   0   3     2641.27     2459.25     48.14 o 
   1   0   3       12.83       20.27      7.10 o 
   2   0   3     8517.82     8311.54    193.38 o 
   3   0   3      309.29      267.04      6.63 o 
   4   0   3     2591.81     2597.02     48.40 o 
   5   0   3        0.59        2.96      5.05 o 
   6   0   3      943.70      952.69     21.15 o 
   7   0   3      872.24      936.24      9.09 o 
   8   0   3      716.82      698.00      8.97 o 
  -9   1   3     1053.92     1038.14     12.73 o 
  -8   1   3        0.38        7.23      8.39 o 
  -7   1   3     4040.25     4161.44     45.87 o 
  -6   1   3       49.90       47.64      7.12 o 
  -5   1   3     1074.10     1072.22     10.34 o 
  -4   1   3      804.42      765.67      8.91 o 
  -3   1   3      422.69      438.16      9.64 o 
  -2   1   3     8593.93     8739.22     35.22 o 
  -1   1   3      596.47      534.01     12.38 o 
   0   1   3     4197.51     4218.26     75.14 o 
   1   1   3    11354.14    11140.69    170.87 o 
   2   1   3      405.46      389.82      6.40 o 
   3   1   3     3572.29     3513.40     50.37 o 
   4   1   3     2259.96     2208.62     22.65 o 
   5   1   3     2556.47     2558.88     27.84 o 
   6   1   3     4753.37     4928.71     65.68 o 
   7   1   3      357.63      363.35      9.58 o 
   8   1   3      432.89      401.29      8.07 o 
  -9   2   3        8.66       21.71     10.12 o 
  -8   2   3     1754.59     1767.73     22.54 o 
  -7   2   3       80.53       75.22      8.01 o 
  -6   2   3      143.02      135.57      7.63 o 
  -5   2   3     1315.81     1325.59     11.50 o 
  -4   2   3      159.12      172.11      7.50 o 
  -3   2   3     3001.49     3001.00     17.55 o 
  -2   2   3    13261.53    12646.74     71.93 o 
  -1   2   3       58.46       54.39      8.19 o 
   0   2   3    19900.69    18639.44    188.67 o 
   1   2   3      612.26      615.35     10.53 o 
   2   2   3       90.97       84.92      6.47 o 
   3   2   3     4601.09     4399.51     40.25 o 
   4   2   3      302.08      333.58      7.42 o 
   5   2   3     4831.72     4944.08     24.61 o 
   6   2   3       51.49       57.46      5.91 o 
   7   2   3      142.83      131.35      7.27 o 
   8   2   3       25.75       22.83      6.70 o 
  -8   3   3       37.00       49.07      8.65 o 
  -7   3   3       14.45       10.31      7.77 o 
  -6   3   3      786.01      801.00     10.04 o 
  -5   3   3     1515.36     1540.08     20.87 o 
  -4   3   3      333.37      344.04      8.69 o 
  -3   3   3    12655.21    12009.78     31.38 o 
  -2   3   3      760.85      787.33     11.02 o 
  -1   3   3     7123.29     6854.47    102.97 o 
   0   3   3     6436.30     6142.27     47.83 o 
   1   3   3     1182.02     1261.47     12.71 o 
   2   3   3    14892.77    14717.78     45.33 o 
   3   3   3      163.08      166.87      7.81 o 
   4   3   3     2038.01     2034.04     16.82 o 
   5   3   3      924.85      947.67      9.81 o 
   6   3   3        0.28       -0.42      6.69 o 
   7   3   3      189.11      180.82      9.05 o 
   8   3   3      159.95      144.23      8.59 o 
  -8   4   3        7.52        9.00      8.84 o 
  -7   4   3      612.47      619.98     14.13 o 
  -6   4   3     1420.02     1418.80     37.45 o 
  -5   4   3        1.07       13.38      7.83 o 
  -4   4   3     5548.71     5336.43     36.77 o 
  -3   4   3      773.01      762.33     17.55 o 
  -2   4   3       20.09       14.99      7.28 o 
  -1   4   3     9915.82     9461.50    120.35 o 
   0   4   3       41.25       29.31      5.88 o 
   1   4   3    11512.65    11392.07     39.65 o 
   2   4   3      642.74      668.89      7.48 o 
   3   4   3      676.47      702.39     16.73 o 
   4   4   3     1466.16     1541.55     15.57 o 
   5   4   3      273.76      259.90      7.71 o 
   6   4   3      100.91      107.26      7.57 o 
   7   4   3     1078.21     1020.49     10.70 o 
  -8   5   3      255.70      250.34      9.84 o 
  -7   5   3     1961.94     2008.07     26.66 o 
  -6   5   3      487.82      462.40     13.92 o 
  -5   5   3     1181.57     1149.48     16.55 o 
  -4   5   3      989.12      967.21     12.50 o 
  -3   5   3     1227.17     1223.13     27.30 o 
  -2   5   3     4211.79     3929.60     37.59 o 
  -1   5   3      352.52      353.93      8.09 o 
   0   5   3     3873.70     3791.62     28.25 o 
   1   5   3     1085.62     1043.85     14.01 o 
   2   5   3       95.99       96.83      4.99 o 
   3   5   3      334.83      344.02      7.52 o 
   4   5   3      496.86      505.04     11.65 o 
   5   5   3        6.42       19.26      9.54 o 
   6   5   3     2639.73     2702.19     19.94 o 
   7   5   3       46.45       50.13     11.71 o 
  -8   6   3      897.00      894.54     66.31 o 
  -7   6   3     1148.34     1140.18     11.97 o 
  -6   6   3      328.37      369.07     17.42 o 
  -5   6   3     2187.67     2236.78     14.07 o 
  -4   6   3      335.48      341.20      9.18 o 
  -3   6   3     2722.78     2674.68     14.56 o 
  -2   6   3       49.46       46.32      6.85 o 
  -1   6   3     1018.87      989.15     10.14 o 
   0   6   3     1663.36     1606.37     16.58 o 
   1   6   3      766.99      784.46     11.16 o 
   2   6   3       49.88       53.06      5.36 o 
   3   6   3     2934.76     3030.81     12.65 o 
   4   6   3      762.71      786.42     42.89 o 
   5   6   3     3755.92     3905.25     22.53 o 
   6   6   3      414.02      395.80     11.97 o 
   7   6   3      379.87      381.27     14.51 o 
  -7   7   3      147.96      145.57      9.39 o 
  -6   7   3      428.65      436.13     11.91 o 
  -5   7   3      136.07      134.48      8.28 o 
  -4   7   3     1282.51     1349.57     28.44 o 
  -3   7   3      795.76      810.75     10.37 o 
  -2   7   3     2464.99     2433.62     14.07 o 
  -1   7   3      788.93      754.19     15.70 o 
   0   7   3     1266.53     1261.87     15.17 o 
   1   7   3       42.06       53.86      9.88 o 
   2   7   3     3074.93     3197.10     18.80 o 
   3   7   3     1486.88     1551.50      9.94 o 
   4   7   3     2019.20     2114.73     11.92 o 
   5   7   3      431.17      430.46     12.73 o 
   6   7   3      179.36      168.28      9.68 o 
  -7   8   3      210.00      196.17     10.16 o 
  -6   8   3       13.25       18.58      8.37 o 
  -5   8   3     1187.80     1193.29     32.26 o 
  -4   8   3      672.15      705.28     10.23 o 
  -3   8   3     1451.08     1438.16     12.17 o 
  -2   8   3      273.47      263.70      7.43 o 
  -1   8   3     1827.69     1822.31     12.25 o 
   0   8   3     1140.05     1182.05     15.14 o 
   1   8   3     3121.90     3258.01     14.35 o 
   2   8   3     1819.89     1861.54     11.69 o 
   3   8   3      621.63      653.10      8.46 o 
   4   8   3       12.51       11.93      6.89 o 
   5   8   3      145.04      129.93      7.94 o 
  -6   9   3     1508.75     1509.42     24.82 o 
  -5   9   3      163.22      167.66      9.28 o 
  -4   9   3     1123.34     1134.22     18.16 o 
  -3   9   3      120.45      121.21      8.46 o 
  -2   9   3      770.60      782.25     39.26 o 
  -1   9   3     3015.18     3123.54     22.16 o 
   0   9   3     1005.54     1060.00     14.46 o 
   1   9   3     1029.83     1068.63     32.68 o 
   2   9   3      546.32      564.68     14.85 o 
   3   9   3        0.72        9.56      6.87 o 
   4   9   3       69.44       61.16      7.19 o 
   5   9   3      131.95      132.34     21.84 o 
  -6  10   3       11.26       21.54      9.67 o 
  -5  10   3      306.38      296.79      9.35 o 
  -4  10   3      591.69      569.49     10.73 o 
  -3  10   3      607.10      589.76     12.85 o 
  -2  10   3     1891.42     1996.57     45.87 o 
  -1  10   3      420.05      443.82     13.25 o 
   0  10   3        7.72       -3.80     10.52 o 
   1  10   3      407.28      428.13      8.72 o 
   2  10   3        7.22        7.28      7.45 o 
   3  10   3       22.68       28.46      7.19 o 
  -4  11   3      118.32      118.04      9.74 o 
  -3  11   3      715.40      702.13     14.66 o 
  -2  11   3      357.78      335.52     13.05 o 
  -1  11   3        0.19        4.27     11.63 o 
   0  11   3      472.99      480.56      9.90 o 
   1  11   3      148.59      152.18      8.44 o 
   2  11   3      188.94      167.09     32.95 o 
  -2  12   3       74.74       55.23     12.65 o 
  -1  12   3       40.88       42.39     12.33 o 
   0 -12   4      585.04      548.77     32.93 o 
   1 -12   4     1199.15     1115.95    101.36 o 
   2 -12   4      285.27      264.18     12.22 o 
  -2 -11   4      711.58      682.65     33.64 o 
  -1 -11   4     1033.41      994.07     67.03 o 
   0 -11   4      430.23      421.33     10.30 o 
   1 -11   4       39.11       39.75      8.74 o 
   2 -11   4        6.20       12.54      8.97 o 
   3 -11   4        7.59       12.82     13.84 o 
   4 -11   4       12.72       18.96     17.85 o 
  -4 -10   4      573.41      557.81     13.94 o 
  -3 -10   4     1044.64     1001.13     34.83 o 
  -2 -10   4      483.13      472.59     13.29 o 
  -1 -10   4      452.99      455.78     24.91 o 
   0 -10   4       25.84       23.29      7.92 o 
   1 -10   4      363.04      379.61      9.46 o 
   2 -10   4      187.39      188.18      9.79 o 
   3 -10   4      351.12      356.77     17.53 o 
   4 -10   4     1049.90     1035.89     14.32 o 
   5 -10   4      888.35      872.97     14.88 o 
  -5  -9   4      803.67      670.95     15.59 o 
  -4  -9   4      321.62      318.90     13.22 o 
  -3  -9   4       67.37       78.23      7.62 o 
  -2  -9   4      275.84      280.10      7.20 o 
  -1  -9   4       12.53        9.82      6.82 o 
   0  -9   4      926.83      946.50     11.40 o 
   1  -9   4     2045.83     2114.41     21.71 o 
   2  -9   4      747.91      775.93     16.70 o 
   3  -9   4     2427.61     2538.98     27.58 o 
   4  -9   4      606.62      634.48     11.29 o 
   5  -9   4      966.68      920.77     14.71 o 
   6  -9   4        4.51       17.25     10.55 o 
  -5  -8   4      135.33      145.88     12.76 o 
  -4  -8   4       16.35       17.94     11.26 o 
  -3  -8   4      460.38      474.81     18.35 o 
  -2  -8   4      576.40      602.27      7.87 o 
  -1  -8   4       78.18       80.27      6.79 o 
   0  -8   4     2977.82     3069.94     35.77 o 
   1  -8   4      712.62      754.69     10.93 o 
   2  -8   4     3417.34     3466.23     30.91 o 
   3  -8   4       57.64       65.46      9.97 o 
   4  -8   4      399.19      412.44     14.86 o 
   5  -8   4      331.26      357.96     11.16 o 
   6  -8   4       30.74       29.22      9.25 o 
   7  -8   4        9.81       25.63     10.43 o 
  -6  -7   4      415.25      376.78     15.43 o 
  -5  -7   4        0.27       10.62      6.94 o 
  -4  -7   4      469.79      424.28     11.94 o 
  -3  -7   4     2343.69     2397.26     16.66 o 
  -2  -7   4       99.07      108.65      7.35 o 
  -1  -7   4     7830.78     8067.03     56.31 o 
   0  -7   4       52.88       60.51      6.67 o 
   1  -7   4     5828.09     5861.35    117.47 o 
   2  -7   4       31.86       39.76     12.88 o 
   3  -7   4       36.88       37.60      8.53 o 
   4  -7   4       45.71       55.47      8.77 o 
   5  -7   4      649.10      665.91     16.92 o 
   6  -7   4       45.97       51.75      9.59 o 
   7  -7   4     1404.33     1407.80     20.84 o 
  -7  -6   4      678.64      621.84     28.80 o 
  -6  -6   4      150.61      136.07      8.10 o 
  -5  -6   4       30.12       40.11      6.81 o 
  -4  -6   4     2883.55     2899.25     14.78 o 
  -3  -6   4       92.63      102.78      6.18 o 
  -2  -6   4     5674.83     5815.97     74.42 o 
  -1  -6   4        2.42        8.15      5.78 o 
   0  -6   4     1586.25     1613.57     21.27 o 
   1  -6   4      456.24      471.85      9.82 o 
   2  -6   4       14.58       17.13     12.27 o 
   3  -6   4      377.25      382.56     10.14 o 
   4  -6   4     2610.26     2749.76     36.01 o 
   5  -6   4      159.75      172.35      9.76 o 
   6  -6   4     3715.47     3925.60     30.48 o 
   7  -6   4       39.85       62.76     11.84 o 
   8  -6   4      697.40      635.09     40.72 o 
  -7  -5   4      759.79      731.51     24.39 o 
  -6  -5   4      274.85      269.81      8.00 o 
  -5  -5   4     3852.17     3876.48     16.47 o 
  -4  -5   4        1.42        6.18      6.88 o 
  -3  -5   4     5345.56     5429.86     36.28 o 
  -2  -5   4       24.43       32.55      5.17 o 
  -1  -5   4      107.79      122.82      6.52 o 
   0  -5   4        9.43       17.71      6.14 o 
   1  -5   4      228.09      243.78      9.68 o 
   2  -5   4      472.19      471.07     11.83 o 
   3  -5   4     5894.44     5834.68     28.93 o 
   4  -5   4      132.25      132.77      9.05 o 
   5  -5   4     2617.39     2681.11     86.83 o 
   6  -5   4      289.00      294.65     12.76 o 
   7  -5   4      170.91      187.84      9.52 o 
   8  -5   4      650.50      632.76     37.74 o 
  -7  -4   4      525.60      523.80      9.58 o 
  -6  -4   4     2416.30     2535.67     35.20 o 
  -5  -4   4      129.04      127.41      7.49 o 
  -4  -4   4      651.17      670.11      8.81 o 
  -3  -4   4       31.88       31.70      6.19 o 
  -2  -4   4      143.31      147.21      6.43 o 
  -1  -4   4      481.85      485.23      9.73 o 
   0  -4   4     7751.37     7928.79     55.78 o 
   1  -4   4     2961.17     2920.82     26.00 o 
   3  -4   4       75.50       83.61      8.43 o 
   4  -4   4     1160.31     1121.23     22.27 o 
   5  -4   4      547.06      604.70     13.99 o 
   6  -4   4      148.74      153.99     11.48 o 
   7  -4   4     1727.54     1737.88     31.29 o 
   8  -4   4       21.48       24.90      8.74 o 
  -8  -3   4      193.09      197.79      8.89 o 
  -7  -3   4      915.87      944.90     21.13 o 
  -6  -3   4       14.84       16.55      7.25 o 
  -5  -3   4       56.87       65.27      6.90 o 
  -4  -3   4      142.73      147.12      6.14 o 
  -3  -3   4      102.17      103.44      6.77 o 
  -2  -3   4      877.01      850.44     11.79 o 
  -1  -3   4     7971.11     7878.16    116.44 o 
   0  -3   4     3342.24     3398.20     49.48 o 
   2  -3   4     3760.07     3770.97     61.65 o 
   3  -3   4      324.96      331.46     10.81 o 
   4  -3   4     2326.49     2394.87     74.35 o 
   5  -3   4      324.02      327.07     11.54 o 
   6  -3   4     1693.61     1693.27     18.90 o 
   7  -3   4      228.55      217.51      8.40 o 
   8  -3   4      186.31      179.09     12.52 o 
  -8  -2   4      449.15      452.46     35.98 o 
  -7  -2   4       23.08       29.32      6.48 o 
  -6  -2   4      333.26      319.55     11.95 o 
  -5  -2   4       42.27       46.22      5.95 o 
  -4  -2   4     4298.16     4318.00     34.14 o 
  -3  -2   4     5419.93     5298.58     57.20 o 
  -2  -2   4    10207.06    10006.77     67.03 o 
  -1  -2   4     8261.32     8020.66     33.26 o 
   0  -2   4      142.91      109.26      8.08 o 
   1  -2   4     2191.84     2211.97     21.29 o 
   2  -2   4     1024.89     1050.78     32.16 o 
   3  -2   4     2389.11     2316.48     40.43 o 
   4  -2   4        0.77        7.19      8.17 o 
   5  -2   4     1838.56     1776.92     13.12 o 
   6  -2   4      800.72      820.37     10.62 o 
   7  -2   4      584.21      590.77      8.38 o 
   8  -2   4      347.90      346.80     11.03 o 
  -8  -1   4        3.07       22.08      7.45 o 
  -7  -1   4      446.67      462.95      9.32 o 
  -6  -1   4     1781.78     1806.91     16.66 o 
  -5  -1   4     1899.10     1906.25     22.62 o 
  -4  -1   4     6802.51     6583.97     18.84 o 
  -3  -1   4     7719.99     7482.46     24.37 o 
  -2  -1   4     6562.99     6317.21     25.69 o 
  -1  -1   4       90.18       89.74      5.39 o 
   0  -1   4      884.00      847.78     16.55 o 
   1  -1   4     1660.25     1756.61     25.69 o 
   2  -1   4     2129.50     2145.31     28.59 o 
   3  -1   4      894.94      919.48     16.00 o 
   4  -1   4      992.00      998.29     38.05 o 
   5  -1   4     3145.79     3210.45     37.58 o 
   6  -1   4     1279.63     1308.57     17.37 o 
   7  -1   4        5.54        4.98      6.36 o 
   8  -1   4     1044.83     1029.48      9.96 o 
  -8   0   4      156.85      169.67      8.95 o 
  -7   0   4     1527.89     1593.09     14.45 o 
  -6   0   4     1160.57     1189.62     20.74 o 
  -5   0   4     4696.54     4683.23     22.82 o 
  -4   0   4     1927.48     1862.54     12.77 o 
  -3   0   4     1304.52     1275.03     11.93 o 
  -2   0   4       19.25       25.55      8.09 o 
  -1   0   4       46.03       36.18      6.65 o 
   0   0   4     1115.37     1149.88     25.76 o 
   1   0   4    17413.41    17545.19    377.44 o 
   2   0   4     3832.57     3777.24     26.96 o 
   3   0   4    11211.93    11454.85    210.46 o 
   4   0   4     2954.48     2830.28     41.43 o 
   5   0   4     1904.86     1891.76     23.17 o 
   6   0   4      200.86      206.89      7.18 o 
   7   0   4      733.91      793.16     16.75 o 
   8   0   4      800.50      851.67     12.70 o 
  -8   1   4     1368.65     1370.33     12.40 o 
  -7   1   4      264.79      264.58      8.14 o 
  -6   1   4     1882.36     1902.94     16.14 o 
  -5   1   4      120.31      131.03     14.14 o 
  -4   1   4       63.61       75.60      7.14 o 
  -3   1   4      216.40      230.46     15.81 o 
  -2   1   4     3802.41     3859.51     21.54 o 
  -1   1   4      105.96      115.53      8.97 o 
   0   1   4     9876.18     9261.37    266.27 o 
   1   1   4     1028.18      951.40     26.62 o 
   2   1   4    12783.14    12866.40    110.43 o 
   3   1   4        0.61        1.27      5.67 o 
   4   1   4     2594.17     2554.08     27.38 o 
   5   1   4     1607.25     1558.67     15.07 o 
   6   1   4      482.55      490.74      7.62 o 
   7   1   4      606.34      621.67     15.59 o 
   8   1   4      385.58      374.17      8.75 o 
  -8   2   4      112.61      140.65      9.24 o 
  -7   2   4      667.42      693.85     19.70 o 
  -6   2   4      168.77      164.74      8.22 o 
  -5   2   4        0.31       -1.61      7.39 o 
  -4   2   4      155.64      153.48      7.85 o 
  -3   2   4     3505.57     3379.05     26.32 o 
  -2   2   4        2.63        3.78      7.94 o 
  -1   2   4     4864.06     4405.83     62.75 o 
   0   2   4      472.33      471.97      8.31 o 
   1   2   4     4806.27     4725.92    100.40 o 
   2   2   4     4206.98     4217.15     65.12 o 
   3   2   4     1380.62     1460.96     28.91 o 
   4   2   4     2989.92     2974.23     20.77 o 
   5   2   4      905.90      924.22      8.34 o 
   6   2   4       89.05       81.36      6.25 o 
   7   2   4      643.19      663.65      8.63 o 
   8   2   4        9.52       17.41      7.77 o 
  -8   3   4       57.26       59.09      9.22 o 
  -7   3   4      150.92      158.94      7.53 o 
  -6   3   4      435.63      442.97      9.11 o 
  -5   3   4      105.95      111.46      7.89 o 
  -4   3   4     9098.03     8803.37     39.22 o 
  -3   3   4       36.89       39.88      7.59 o 
  -2   3   4    13659.94    13042.56    193.50 o 
  -1   3   4        0.24        7.29      7.45 o 
   0   3   4     1913.14     1949.74     14.28 o 
   1   3   4     5408.64     5325.17     72.31 o 
   2   3   4      750.64      771.91     12.09 o 
   3   3   4     6325.18     6480.55    159.20 o 
   4   3   4     2133.13     2100.39     17.70 o 
   5   3   4      113.71      119.67      7.21 o 
   6   3   4     1538.89     1569.71     11.46 o 
   7   3   4       91.72       90.22      7.87 o 
   8   3   4      138.57      130.71      9.20 o 
  -8   4   4       45.64       53.26      9.56 o 
  -7   4   4      747.37      759.12     10.54 o 
  -6   4   4      287.91      314.47      8.66 o 
  -5   4   4     4489.24     4482.33     18.13 o 
  -4   4   4      169.58      202.19     13.71 o 
  -3   4   4    10473.76    10291.40     84.10 o 
  -2   4   4     2131.77     2134.34     16.91 o 
  -1   4   4      139.87      142.87      5.84 o 
   0   4   4     2693.57     2514.79     14.61 o 
   1   4   4      209.00      219.50     10.18 o 
   2   4   4     1282.55     1270.79      9.10 o 
   3   4   4     2030.06     2065.98     18.56 o 
   4   4   4        5.04       -1.39      9.60 o 
   5   4   4     2214.07     2275.71     18.11 o 
   6   4   4      459.68      504.34     12.90 o 
   7   4   4       52.89       47.36     11.28 o 
  -8   5   4     1219.41     1224.34     40.44 o 
  -7   5   4      486.35      479.86      9.73 o 
  -6   5   4     2622.69     2638.53     27.03 o 
  -5   5   4      467.10      466.91      9.10 o 
  -4   5   4      142.18      146.39      8.43 o 
  -3   5   4      768.96      745.58     28.99 o 
  -2   5   4      338.18      335.25     14.14 o 
  -1   5   4      863.68      777.30      9.75 o 
   0   5   4     1706.61     1661.10     11.40 o 
   1   5   4      572.01      583.22     11.97 o 
   2   5   4     4689.00     4748.05     34.39 o 
   3   5   4      256.79      268.68      6.32 o 
   4   5   4     1282.97     1370.87     46.38 o 
   5   5   4      829.29      852.21     14.25 o 
   6   5   4       21.37        2.67     10.22 o 
   7   5   4     1220.01     1167.55     17.19 o 
  -8   6   4      340.57      314.01     10.08 o 
  -7   6   4     1295.06     1281.77     12.34 o 
  -6   6   4       96.87       99.13      7.98 o 
  -5   6   4       12.97       16.83      7.54 o 
  -4   6   4      459.31      464.82      9.22 o 
  -3   6   4        8.77        9.31      8.01 o 
  -2   6   4     2413.77     2274.80     21.23 o 
  -1   6   4     4052.66     3906.98     56.98 o 
   0   6   4      448.73      469.54     11.86 o 
   1   6   4     4712.23     4738.62     24.51 o 
   2   6   4     2511.02     2574.38     19.98 o 
   3   6   4      213.07      233.23      9.13 o 
   4   6   4     3828.67     3923.07     57.74 o 
   5   6   4      263.85      278.74     11.50 o 
   6   6   4     1555.41     1518.96     16.60 o 
  -7   7   4      118.94       96.87      8.59 o 
  -6   7   4      109.45      106.05      8.23 o 
  -5   7   4      542.12      573.94     10.06 o 
  -4   7   4      653.79      656.09      9.67 o 
  -3   7   4     2963.08     2987.10     86.18 o 
  -2   7   4     4404.64     4380.42     52.12 o 
  -1   7   4      964.78      994.21     45.06 o 
   0   7   4     1152.89     1151.14     14.80 o 
   1   7   4     1018.42     1052.29     13.82 o 
   2   7   4     1416.84     1446.83     28.12 o 
   3   7   4     2005.67     2130.86     17.28 o 
   4   7   4      231.43      248.78      8.13 o 
   5   7   4     1058.15     1012.96     10.99 o 
   6   7   4       69.97       65.10     12.50 o 
  -7   8   4       10.45       14.59      8.49 o 
  -6   8   4     1098.11     1049.13     23.87 o 
  -5   8   4      644.28      644.64     26.28 o 
  -4   8   4     1612.12     1638.74     67.92 o 
  -3   8   4     1310.66     1255.73     16.87 o 
  -2   8   4     1619.64     1622.51     38.76 o 
  -1   8   4       17.73       28.45     11.90 o 
   0   8   4     2193.23     2228.23     17.81 o 
   1   8   4      554.75      570.64      7.71 o 
   2   8   4     1640.14     1749.80     33.79 o 
   3   8   4       67.07       75.87      5.87 o 
   4   8   4      424.94      409.36     11.21 o 
   5   8   4      308.58      303.71      9.49 o 
  -6   9   4      470.24      493.95     23.85 o 
  -5   9   4      738.85      745.22     19.19 o 
  -4   9   4      244.53      244.31     15.18 o 
  -3   9   4     1521.37     1551.10     31.26 o 
  -2   9   4     1512.55     1575.61     59.27 o 
  -1   9   4     1623.89     1639.39     17.53 o 
   0   9   4      341.55      339.10     12.14 o 
   1   9   4     1551.31     1632.14     12.15 o 
   2   9   4      136.05      150.05      7.05 o 
   3   9   4      384.73      399.83     11.79 o 
   4   9   4        2.89        6.08      7.21 o 
  -5  10   4       14.94       25.28      9.14 o 
  -4  10   4      206.10      212.18      9.58 o 
  -3  10   4      857.37      840.76     13.56 o 
  -2  10   4      588.62      614.01      9.43 o 
  -1  10   4       15.14       27.22      9.94 o 
   0  10   4     1293.49     1262.28     16.34 o 
   1  10   4      175.80      184.95      8.63 o 
   2  10   4      264.52      273.43     13.01 o 
   3  10   4       37.39       41.01      7.56 o 
  -4  11   4      394.53      366.99     10.46 o 
  -3  11   4      229.88      218.81      9.18 o 
  -2  11   4        1.32        9.56     12.26 o 
  -1  11   4      850.35      801.14     14.97 o 
   0  11   4       17.19       27.92     12.03 o 
   1  11   4      464.00      478.39     10.49 o 
   2  11   4      350.98      317.84      9.05 o 
  -2 -11   5      634.13      606.01     14.45 o 
  -1 -11   5     1033.02      982.08     22.80 o 
   0 -11   5       14.84       21.44      9.13 o 
   1 -11   5      192.21      215.46     11.25 o 
   2 -11   5      398.38      403.44     13.03 o 
   3 -11   5       80.98       76.48     11.99 o 
   4 -11   5       32.07       50.45     17.51 o 
  -3 -10   5      322.68      325.26      8.74 o 
  -2 -10   5     1305.80     1266.35     23.99 o 
  -1 -10   5        1.92        4.10      6.17 o 
   0 -10   5     1144.67     1176.78     47.82 o 
   1 -10   5      231.00      233.75      9.22 o 
   2 -10   5     1136.29     1078.70     14.40 o 
   3 -10   5      565.18      573.11     18.49 o 
   4 -10   5     1255.24     1211.19     26.58 o 
   5 -10   5      982.64      975.25     16.40 o 
  -4  -9   5       10.04       26.73     12.03 o 
  -3  -9   5      788.87      762.44     26.14 o 
  -2  -9   5      284.15      292.70     10.60 o 
  -1  -9   5      706.23      704.57      8.91 o 
   0  -9   5      139.00      136.64      9.18 o 
   1  -9   5     1078.96     1131.25     23.93 o 
   2  -9   5     3183.13     3356.91     24.60 o 
   3  -9   5      828.19      858.12     20.99 o 
   4  -9   5     1340.44     1337.35     16.69 o 
   5  -9   5      443.72      448.27     13.41 o 
   6  -9   5       71.55       77.15     11.04 o 
  -5  -8   5       12.60        5.18     10.92 o 
  -4  -8   5     1150.22     1144.27     16.45 o 
  -3  -8   5      183.28      181.82      9.23 o 
  -2  -8   5      481.80      491.89      7.91 o 
  -1  -8   5     1993.32     2071.11     14.61 o 
   0  -8   5      474.63      488.49     10.40 o 
   1  -8   5     3087.30     3289.68     21.89 o 
   2  -8   5     1226.69     1221.06     14.81 o 
   3  -8   5      264.27      273.51     16.85 o 
   4  -8   5       18.16       32.74     10.09 o 
   5  -8   5        1.71        8.41      9.70 o 
   6  -8   5        1.35        6.09     11.25 o 
   7  -8   5      346.87      317.84     13.69 o 
  -6  -7   5        0.68       11.29      8.87 o 
  -5  -7   5      747.34      756.08     10.36 o 
  -4  -7   5       68.64       73.59      7.43 o 
  -3  -7   5      306.18      316.73      9.31 o 
  -2  -7   5     4690.80     4925.73     42.78 o 
  -1  -7   5      358.98      377.40      7.68 o 
   0  -7   5     4964.64     5150.64     49.11 o 
   1  -7   5     1682.19     1714.27     34.18 o 
   2  -7   5      176.81      166.40     16.17 o 
   3  -7   5       50.40       54.89      9.79 o 
   4  -7   5       26.44       26.38      8.93 o 
   5  -7   5        0.10        2.68      9.42 o 
   6  -7   5     1911.75     1960.20     39.75 o 
   7  -7   5       54.86       57.97     10.31 o 
  -6  -6   5      564.36      520.95     20.60 o 
  -5  -6   5     1050.70     1079.39     48.81 o 
  -4  -6   5      171.49      167.83      6.74 o 
  -3  -6   5     3379.69     3377.72     79.54 o 
  -2  -6   5        4.46        8.32      6.64 o 
  -1  -6   5     1233.93     1271.64     16.55 o 
   0  -6   5       97.94       99.28      5.63 o 
   1  -6   5      108.86      118.05      8.60 o 
   2  -6   5      287.85      303.63     17.24 o 
   3  -6   5     1773.70     1812.86     39.34 o 
   4  -6   5       15.79       20.54      9.39 o 
   5  -6   5     3386.65     3563.46     81.94 o 
   6  -6   5      107.30      111.61     10.28 o 
   7  -6   5     1201.54     1136.29     40.91 o 
  -7  -5   5      119.52      124.38      8.60 o 
  -6  -5   5     1966.11     1983.84     27.66 o 
  -5  -5   5       11.26       24.12      7.03 o 
  -4  -5   5     2453.92     2536.11     13.82 o 
  -3  -5   5      542.85      522.47      9.07 o 
  -2  -5   5      376.41      393.59      7.17 o 
  -1  -5   5        7.40       11.86      5.93 o 
   0  -5   5        9.76       17.05      5.51 o 
   1  -5   5      277.56      293.09     11.13 o 
   2  -5   5     4953.16     4833.39     51.84 o 
   3  -5   5       66.84       66.09      9.92 o 
   4  -5   5     4547.64     4570.59     62.42 o 
   5  -5   5        0.00       -1.40      9.18 o 
   6  -5   5     1729.43     1754.85     49.41 o 
   7  -5   5      424.84      429.97     10.74 o 
   8  -5   5      129.32      120.18     15.46 o 
  -7  -4   5     1274.75     1282.38     45.35 o 
  -6  -4   5      123.96      120.78     11.49 o 
  -5  -4   5     1550.65     1583.02     11.89 o 
  -4  -4   5     1265.42     1242.48     10.68 o 
  -3  -4   5      146.11      150.92      6.69 o 
  -2  -4   5     3162.26     3169.87     46.31 o 
  -1  -4   5     2254.42     2297.36     29.00 o 
   0  -4   5       47.97       55.89      7.29 o 
   1  -4   5    14146.14    14393.66     43.90 o 
   2  -4   5      740.66      753.21     27.07 o 
   3  -4   5     4632.05     4628.45     66.65 o 
   4  -4   5       77.37       75.02      8.72 o 
   5  -4   5      174.05      199.06      9.99 o 
   6  -4   5      689.58      712.07     27.48 o 
   7  -4   5        7.11        7.70     10.79 o 
   8  -4   5      192.96      202.01     12.24 o 
  -8  -3   5      328.49      329.90     10.01 o 
  -7  -3   5        2.14        4.36      7.72 o 
  -6  -3   5      918.78      940.61     21.21 o 
  -5  -3   5      949.12      985.01      9.38 o 
  -4  -3   5     1120.73     1126.26     12.43 o 
  -3  -3   5     1250.15     1299.51     16.90 o 
  -2  -3   5     5149.41     4863.21     38.74 o 
  -1  -3   5     1557.53     1564.63     20.55 o 
   0  -3   5    11956.27    11991.64     43.32 o 
   1  -3   5     1225.40     1383.38     16.17 o 
   2  -3   5     9219.22     9575.41     35.52 o 
   3  -3   5      394.42      392.01     12.20 o 
   4  -3   5      134.07      125.30      7.72 o 
   5  -3   5        1.93       13.83      7.54 o 
   6  -3   5       90.48       99.70     10.82 o 
   7  -3   5      117.87      135.37      6.85 o 
   8  -3   5     1098.27     1083.74     27.26 o 
  -8  -2   5       87.97       87.57      9.92 o 
  -7  -2   5      435.26      433.76     31.64 o 
  -6  -2   5      100.85      123.13      7.64 o 
  -5  -2   5      914.22      939.08     10.31 o 
  -4  -2   5     1045.98     1047.03      8.79 o 
  -3  -2   5     7046.44     6878.98     41.89 o 
  -2  -2   5     8371.35     8152.90     79.61 o 
  -1  -2   5     4470.59     4207.86     31.46 o 
   0  -2   5     1187.16     1228.08     15.79 o 
   1  -2   5     1244.66     1287.90     14.97 o 
   2  -2   5       59.74       95.45     20.50 o 
   3  -2   5       53.34       63.99      6.28 o 
   4  -2   5       93.16       93.39      5.61 o 
   5  -2   5     2273.91     2405.61     20.11 o 
   6  -2   5     1224.39     1259.34     32.28 o 
   7  -2   5     1668.35     1666.98     40.88 o 
   8  -2   5      296.17      290.09      8.45 o 
  -8  -1   5      516.88      500.42     32.30 o 
  -7  -1   5       66.56       80.90      6.84 o 
  -6  -1   5     1114.50     1159.90     15.02 o 
  -5  -1   5     3399.19     3470.73     31.36 o 
  -4  -1   5     3921.69     3828.16     27.26 o 
  -3  -1   5     3086.38     3029.07     38.95 o 
  -2  -1   5     3864.82     3896.03     55.11 o 
  -1  -1   5        1.30        5.72      5.39 o 
   0  -1   5      265.45      282.31      7.00 o 
   1  -1   5     1211.27     1275.72     22.95 o 
   2  -1   5      622.85      659.02     23.92 o 
   3  -1   5     4997.78     5017.95     95.26 o 
   4  -1   5     6796.33     6910.61    210.65 o 
   5  -1   5     2509.14     2542.49     27.20 o 
   6  -1   5     1405.07     1435.27     29.19 o 
   7  -1   5      640.98      648.41      8.18 o 
   8  -1   5       41.93       49.71      7.26 o 
  -8   0   5       41.46       55.53      9.46 o 
  -7   0   5      795.76      821.58     10.40 o 
  -6   0   5     2577.60     2640.69     18.16 o 
  -5   0   5     2596.55     2606.00     28.54 o 
  -4   0   5     1433.87     1390.92     11.32 o 
  -3   0   5     5309.49     5360.87     69.75 o 
  -2   0   5      189.09      164.93      7.09 o 
  -1   0   5        1.38        2.54      6.32 o 
   0   0   5      505.25      475.01      7.64 o 
   1   0   5     1563.42     1534.14     23.56 o 
   2   0   5    15170.25    15855.81    143.34 o 
   3   0   5     6808.27     6771.11    164.85 o 
   4   0   5     4186.83     4224.91     61.22 o 
   5   0   5      585.40      579.70      7.00 o 
   6   0   5      883.22      939.83     11.62 o 
   7   0   5      313.82      328.29      7.43 o 
   8   0   5      696.08      678.46     17.47 o 
  -8   1   5      147.88      151.38      9.64 o 
  -7   1   5     1726.41     1716.17     39.27 o 
  -6   1   5      109.85      114.80     13.25 o 
  -5   1   5       81.97       84.86     11.93 o 
  -4   1   5      554.71      567.78      9.44 o 
  -3   1   5       28.41       15.32      7.48 o 
  -2   1   5     1673.04     1620.37     45.68 o 
  -1   1   5     4177.14     3929.83     39.93 o 
   0   1   5     2190.99     2003.64     54.33 o 
   1   1   5    10006.53     9799.33     40.80 o 
   2   1   5     2735.68     2695.58     38.47 o 
   3   1   5     2006.04     1991.37     26.65 o 
   4   1   5       11.77       12.40      4.88 o 
   5   1   5      302.10      314.84      6.44 o 
   6   1   5      474.35      495.98     10.09 o 
   7   1   5     1025.17     1027.46     15.26 o 
   8   1   5       26.81       32.44      7.67 o 
  -8   2   5      218.29      220.37      9.68 o 
  -7   2   5      739.09      761.49     24.76 o 
  -6   2   5      106.00      116.97      7.73 o 
  -5   2   5       63.46       75.56      7.89 o 
  -4   2   5      332.13      299.93      8.49 o 
  -3   2   5      255.19      224.17      8.72 o 
  -2   2   5    10367.46     9874.12    143.03 o 
  -1   2   5     4286.03     4107.32     85.79 o 
   0   2   5    13849.75    13022.10     32.16 o 
   1   2   5      317.57      335.95      8.87 o 
   2   2   5     2568.58     2598.92     16.77 o 
   3   2   5     2259.12     2334.08     29.79 o 
   4   2   5      201.60      208.02      6.98 o 
   5   2   5       43.80       50.81      5.69 o 
   6   2   5     1262.32     1271.73     24.69 o 
   7   2   5      184.90      202.33      7.19 o 
   8   2   5      476.75      437.17     15.35 o 
  -8   3   5      678.11      653.77     12.21 o 
  -7   3   5        0.02        3.34      8.71 o 
  -6   3   5      370.76      382.73     10.37 o 
  -5   3   5     3382.81     3435.77     50.03 o 
  -4   3   5       71.55       81.29      7.56 o 
  -3   3   5    15490.30    15009.33    111.35 o 
  -2   3   5      761.28      730.65     10.62 o 
  -1   3   5     3414.85     3298.95     42.24 o 
   0   3   5      625.70      593.16     15.75 o 
   1   3   5      180.52      181.15     12.46 o 
   2   3   5     3228.47     3338.03     32.67 o 
   3   3   5     2996.69     3104.38     23.09 o 
   4   3   5      272.84      312.52     10.24 o 
   5   3   5     4067.14     4149.66     23.57 o 
   6   3   5      129.77      118.97     10.67 o 
   7   3   5      743.99      740.32     15.10 o 
  -8   4   5      434.74      420.58     10.90 o 
  -7   4   5        2.43        6.17      8.00 o 
  -6   4   5     3348.89     3440.02     16.43 o 
  -5   4   5        1.08        0.28      7.19 o 
  -4   4   5     4869.20     4921.11     92.85 o 
  -3   4   5      198.29      194.05      8.29 o 
  -2   4   5     1039.03     1025.09     10.92 o 
  -1   4   5      382.33      394.12     11.37 o 
   0   4   5      680.57      698.62     10.80 o 
   1   4   5        1.94        7.17      6.39 o 
   2   4   5     3662.08     3708.15     19.39 o 
   3   4   5       39.13       47.31      5.18 o 
   4   4   5     4279.90     4552.06    155.98 o 
   5   4   5       15.36       22.44      9.05 o 
   6   4   5      743.79      709.73     13.63 o 
   7   4   5     1058.87      978.34     16.13 o 
  -8   5   5        1.91       10.80      8.93 o 
  -7   5   5     2271.41     2266.53     23.55 o 
  -6   5   5        9.99       11.97      8.05 o 
  -5   5   5     1495.39     1502.66     12.08 o 
  -4   5   5      185.49      197.47      8.14 o 
  -3   5   5       87.23       91.67      7.38 o 
  -2   5   5      183.56      170.40      7.75 o 
  -1   5   5     3194.30     3152.31     64.03 o 
   0   5   5       11.37       14.02      9.16 o 
   1   5   5     9450.28     9422.13     33.56 o 
   2   5   5        4.76        8.83      4.88 o 
   3   5   5     2512.11     2598.33     14.37 o 
   4   5   5      136.00      149.52      6.29 o 
   5   5   5      240.03      257.89     11.45 o 
   6   5   5     1341.14     1357.23     16.74 o 
   7   5   5        7.00       12.67     10.94 o 
  -7   6   5       11.74       19.81      8.56 o 
  -6   6   5      201.24      193.74      8.13 o 
  -5   6   5      144.87      155.87      7.15 o 
  -4   6   5       30.77       39.72      7.61 o 
  -3   6   5      292.26      299.88      9.36 o 
  -2   6   5     5682.04     5646.42    120.74 o 
  -1   6   5     1028.20     1034.34     15.69 o 
   0   6   5     5489.30     5501.73     19.00 o 
   1   6   5      320.14      321.14     11.41 o 
   2   6   5     1115.16     1146.98     22.47 o 
   3   6   5     2234.54     2367.61     13.38 o 
   4   6   5        1.26        7.75      6.01 o 
   5   6   5     1218.74     1211.96     10.87 o 
   6   6   5       70.14       71.48     11.65 o 
  -7   7   5       50.20       52.07      9.17 o 
  -6   7   5        6.65        7.42      8.20 o 
  -5   7   5       61.67       68.83      8.64 o 
  -4   7   5       74.58       80.91      8.53 o 
  -3   7   5     3084.86     3178.83     50.63 o 
  -2   7   5     1339.47     1387.42     11.37 o 
  -1   7   5     2834.54     2839.09     70.11 o 
   0   7   5      780.33      787.19     13.16 o 
   1   7   5      248.66      275.03     10.67 o 
   2   7   5     1770.04     1804.15     10.27 o 
   3   7   5       63.51       70.53      6.29 o 
   4   7   5      551.73      542.58      7.75 o 
   5   7   5      435.14      419.17     16.75 o 
   6   7   5      152.59      136.39      8.83 o 
  -7   8   5       15.23       22.45      9.71 o 
  -6   8   5      960.28      956.24     12.19 o 
  -5   8   5     1007.20     1018.07     11.25 o 
  -4   8   5     1345.81     1386.28     25.84 o 
  -3   8   5     1569.12     1630.00     14.28 o 
  -2   8   5      428.19      438.89     21.60 o 
  -1   8   5     1307.42     1283.86     29.38 o 
   0   8   5       29.75       40.87     10.07 o 
   1   8   5      983.53     1023.16     14.33 o 
   2   8   5        1.77        9.43      6.32 o 
   3   8   5      772.94      817.12      9.55 o 
   4   8   5      529.42      512.41      8.69 o 
   5   8   5      390.87      393.14     21.55 o 
  -6   9   5      969.92      976.48     12.60 o 
  -5   9   5      732.41      737.34     22.38 o 
  -4   9   5      593.82      604.75     10.26 o 
  -3   9   5       29.38       26.42      6.63 o 
  -2   9   5      908.18      892.72     44.74 o 
  -1   9   5      369.94      381.83     13.06 o 
   0   9   5      442.52      483.81     13.33 o 
   1   9   5      290.46      300.87      8.69 o 
   2   9   5     1018.79     1048.56     14.20 o 
   3   9   5      410.96      423.70     18.74 o 
   4   9   5      678.86      652.11     23.88 o 
  -5  10   5       54.27       43.25      9.43 o 
  -4  10   5       41.95       56.88      9.41 o 
  -3  10   5      137.70      147.31      9.08 o 
  -2  10   5        1.22        5.20      8.35 o 
  -1  10   5     1223.27     1213.35     16.40 o 
   0  10   5      683.72      717.67     15.06 o 
   1  10   5     1186.78     1203.54     32.31 o 
   2  10   5      281.85      293.84      7.66 o 
   3  10   5      556.52      513.32     49.09 o 
  -3  11   5       31.98       37.42      8.23 o 
  -2  11   5      959.81      926.04     17.87 o 
  -1  11   5      160.54      161.50     14.16 o 
   0  11   5      590.52      581.47     15.62 o 
   1  11   5        0.24        4.87      8.65 o 
  -1 -11   6       12.40       14.02      7.19 o 
   0 -11   6      356.51      321.44      9.85 o 
   1 -11   6      750.53      770.08     14.15 o 
   2 -11   6      219.85      204.93     11.89 o 
   3 -11   6      204.92      205.77     13.00 o 
  -3 -10   6      474.29      421.43     29.44 o 
  -2 -10   6       67.87       69.33      9.92 o 
  -1 -10   6      962.22      924.23     18.01 o 
   0 -10   6      908.78      907.17     11.30 o 
   1 -10   6     1308.03     1239.92     30.62 o 
   2 -10   6        7.08        9.70     10.55 o 
   3 -10   6     1017.26      945.10     76.58 o 
   4 -10   6      474.25      468.88     21.93 o 
   5 -10   6     1103.09     1053.32     27.60 o 
  -4  -9   6      396.86      382.77     13.48 o 
  -3  -9   6      352.37      357.40      8.45 o 
  -2  -9   6     1089.14     1106.28     10.20 o 
  -1  -9   6      182.79      180.71      6.90 o 
   0  -9   6     1164.61     1221.76     10.45 o 
   1  -9   6      532.01      575.64     13.15 o 
   2  -9   6     1130.48     1156.41     43.54 o 
   3  -9   6      956.66      986.38     22.01 o 
   4  -9   6     1165.38     1178.55     27.22 o 
   5  -9   6       32.56       39.34     11.79 o 
   6  -9   6      284.61      250.69     13.86 o 
  -5  -8   6     1054.74      985.65     17.96 o 
  -4  -8   6      445.76      462.44     13.70 o 
  -3  -8   6     2239.11     2293.60     52.20 o 
  -2  -8   6       30.95       40.67      5.93 o 
  -1  -8   6      917.40      978.50      9.83 o 
   0  -8   6     1609.31     1655.34     14.55 o 
   1  -8   6      511.06      504.71     11.73 o 
   2  -8   6      724.20      751.85     17.38 o 
   3  -8   6      626.61      669.65     22.46 o 
   4  -8   6        2.07        2.67     17.28 o 
   5  -8   6      347.38      333.23     12.78 o 
   6  -8   6       15.86       17.79     11.27 o 
  -6  -7   6     1742.79     1669.66     14.48 o 
  -5  -7   6       23.12       21.19     10.32 o 
  -4  -7   6     1275.63     1271.62     33.19 o 
  -3  -7   6      196.81      186.09      8.69 o 
  -2  -7   6      261.11      282.21      9.70 o 
  -1  -7   6     1772.20     1872.48     15.99 o 
   0  -7   6      863.52      880.49     11.90 o 
   1  -7   6      427.80      435.35     15.55 o 
   2  -7   6     1044.10     1091.59     17.43 o 
   3  -7   6       68.07       74.62     18.19 o 
   4  -7   6      302.89      312.74     16.93 o 
   5  -7   6      160.32      152.45     11.32 o 
   6  -7   6      359.21      363.98     16.76 o 
   7  -7   6     1198.77     1101.25     17.52 o 
  -6  -6   6       71.32       84.33      8.73 o 
  -5  -6   6      336.69      344.23      9.24 o 
  -4  -6   6     1217.34     1235.68     26.22 o 
  -3  -6   6       57.92       62.77      6.18 o 
  -2  -6   6     1235.12     1290.08     30.39 o 
  -1  -6   6     1842.57     1904.51     15.89 o 
   0  -6   6      129.07      138.83      6.30 o 
   1  -6   6     4095.02     4156.40     82.78 o 
   2  -6   6       26.67       39.08     11.91 o 
   3  -6   6      761.21      809.54     24.38 o 
   4  -6   6     2299.52     2228.96     68.40 o 
   5  -6   6      169.39      179.32     10.37 o 
   6  -6   6     2301.65     2347.40    112.56 o 
   7  -6   6      189.36      163.26     29.97 o 
  -7  -5   6      257.40      244.11      8.64 o 
  -6  -5   6        0.05       14.19      7.79 o 
  -5  -5   6     2025.00     2056.97     17.84 o 
  -4  -5   6      205.67      208.53      6.97 o 
  -3  -5   6     1136.66     1158.97     15.14 o 
  -2  -5   6     4095.81     4073.28     82.36 o 
  -1  -5   6      297.02      313.45      8.68 o 
   0  -5   6     1628.50     1622.07     22.97 o 
   1  -5   6      733.23      743.05     14.35 o 
   2  -5   6      289.60      285.00      9.16 o 
   3  -5   6     7563.49     7654.89     79.95 o 
   4  -5   6       34.56       32.11     10.01 o 
   5  -5   6     3130.40     3130.91     45.66 o 
   6  -5   6       61.66       62.15      8.73 o 
   7  -5   6       22.20       24.78      6.87 o 
   8  -5   6        3.96       13.92      8.80 o 
  -7  -4   6       13.55       19.25      8.22 o 
  -6  -4   6      876.62      866.48     10.74 o 
  -5  -4   6     1010.75     1002.22     15.13 o 
  -4  -4   6       90.75      101.60      6.99 o 
  -3  -4   6     4154.06     4054.44     17.86 o 
  -2  -4   6      454.01      444.17     10.72 o 
  -1  -4   6      100.28       91.53      5.88 o 
   0  -4   6     6420.03     6661.55    113.31 o 
   1  -4   6       68.09       82.15      9.28 o 
   2  -4   6    11314.61    11648.77     37.41 o 
   3  -4   6       34.23       36.67      6.78 o 
   4  -4   6      825.89      852.63     11.44 o 
   5  -4   6      320.93      331.56      7.94 o 
   6  -4   6       13.07       17.62      6.91 o 
   7  -4   6        0.21       11.53      6.96 o 
   8  -4   6      367.06      368.31     22.90 o 
  -7  -3   6      166.56      173.82      7.86 o 
  -6  -3   6     1996.68     1965.58     27.32 o 
  -5  -3   6      293.68      302.32      7.12 o 
  -4  -3   6     2021.32     2078.57     18.16 o 
  -3  -3   6     1666.49     1643.01     23.27 o 
  -2  -3   6       33.59       44.01      5.36 o 
  -1  -3   6     9455.50     9528.38    133.64 o 
   0  -3   6        6.79        8.02      6.44 o 
   1  -3   6     6496.41     6758.29     30.08 o 
   2  -3   6      533.21      553.93     11.33 o 
   3  -3   6      173.30      179.26      7.53 o 
   4  -3   6       62.63       61.46      6.40 o 
   5  -3   6      499.79      543.45     11.95 o 
   6  -3   6       30.80       32.10      6.25 o 
   7  -3   6     2868.66     2897.84     45.06 o 
   8  -3   6        8.13       20.71     10.50 o 
  -8  -2   6      162.59      165.98     20.31 o 
  -7  -2   6      941.03      963.19     10.12 o 
  -6  -2   6      795.82      753.00      9.06 o 
  -5  -2   6       63.01       66.48      6.34 o 
  -4  -2   6     2361.86     2420.70     24.82 o 
  -3  -2   6      401.77      387.68      8.26 o 
  -2  -2   6    12384.89    12192.56    122.44 o 
  -1  -2   6      636.12      642.19      7.68 o 
   0  -2   6     1885.02     1843.37     23.53 o 
   1  -2   6      706.32      629.81     10.73 o 
   2  -2   6        3.28        4.88      7.13 o 
   3  -2   6        2.07        2.86      5.67 o 
   4  -2   6      920.30      953.65     28.03 o 
   5  -2   6      490.88      491.62      7.48 o 
   6  -2   6     3193.05     3286.49     29.72 o 
   7  -2   6      143.00      156.84      8.35 o 
   8  -2   6      653.76      628.22     23.67 o 
  -8  -1   6      585.06      605.58     51.42 o 
  -7  -1   6      719.28      766.76      9.55 o 
  -6  -1   6      295.22      298.23     12.70 o 
  -5  -1   6     2323.52     2377.61     17.08 o 
  -4  -1   6     1958.73     1956.77     12.61 o 
  -3  -1   6     2904.31     2797.02     22.10 o 
  -2  -1   6      213.01      216.76      6.86 o 
  -1  -1   6      199.84      169.52      5.64 o 
   0  -1   6      605.16      545.88      8.89 o 
   1  -1   6     3434.95     3538.59     51.62 o 
   2  -1   6      353.71      377.27     10.17 o 
   3  -1   6     6400.08     6558.61    186.28 o 
   4  -1   6     1458.84     1480.75     33.87 o 
   5  -1   6     2936.07     3072.16     16.12 o 
   6  -1   6      265.36      261.04      6.88 o 
   7  -1   6      324.29      330.56      7.71 o 
   8  -1   6      179.63      175.03      8.24 o 
  -8   0   6      317.14      303.80      8.04 o 
  -7   0   6      286.30      301.36      7.31 o 
  -6   0   6     1841.34     1888.86     12.73 o 
  -5   0   6      239.02      242.44      7.86 o 
  -4   0   6     1669.80     1697.82     10.36 o 
  -3   0   6     1092.61     1075.50      9.30 o 
  -2   0   6      482.06      495.51      7.89 o 
  -1   0   6       32.43       23.49      6.18 o 
   0   0   6     2913.32     2918.35     39.24 o 
   1   0   6     2595.18     2631.49     44.98 o 
   2   0   6    13580.28    13589.90    176.03 o 
   3   0   6     5812.50     5849.12    162.58 o 
   4   0   6     2771.79     2834.82     20.78 o 
   5   0   6     1867.52     1895.49     32.21 o 
   6   0   6       64.66       67.32      6.16 o 
   7   0   6      715.89      709.81     13.14 o 
   8   0   6       14.49       15.45      6.87 o 
  -8   1   6      352.97      338.20     10.74 o 
  -7   1   6     1118.05     1148.38     11.61 o 
  -6   1   6        0.04        3.24      6.05 o 
  -5   1   6      821.09      831.39     13.98 o 
  -4   1   6     2097.41     2078.86     35.37 o 
  -3   1   6     2622.06     2661.52     46.81 o 
  -2   1   6     1088.28     1115.45     10.91 o 
  -1   1   6     5136.90     4985.25     49.42 o 
   0   1   6     8559.58     8215.28    126.96 o 
   1   1   6     4100.43     3906.98     60.15 o 
   2   1   6     1389.76     1300.65     15.04 o 
   3   1   6      150.07      144.88     12.13 o 
   4   1   6       65.73       70.91      8.72 o 
   5   1   6      132.57      121.00     11.07 o 
   6   1   6      617.20      632.32      7.88 o 
   7   1   6      117.05      120.10      6.75 o 
   8   1   6      591.13      566.29      9.51 o 
  -8   2   6      636.73      650.59     27.05 o 
  -7   2   6       65.86       67.63      8.73 o 
  -6   2   6     1532.79     1635.60     12.41 o 
  -5   2   6       20.89       14.01      6.28 o 
  -4   2   6     1596.62     1553.61     12.08 o 
  -3   2   6     3896.64     3683.83     45.89 o 
  -2   2   6     4216.39     4107.52     73.13 o 
  -1   2   6     8203.74     7644.02     94.93 o 
   0   2   6     2751.84     2614.45     12.76 o 
   1   2   6      790.01      811.71     21.84 o 
   2   2   6       69.55       82.30      4.75 o 
   3   2   6        2.74        3.00      4.27 o 
   4   2   6        4.01       19.82      5.94 o 
   5   2   6      225.58      231.71     11.66 o 
   6   2   6      784.63      831.12     13.88 o 
   7   2   6     1240.81     1218.73     14.03 o 
  -8   3   6        9.26       10.42      8.48 o 
  -7   3   6      649.04      668.81      9.40 o 
  -6   3   6      460.63      476.80      9.34 o 
  -5   3   6      431.65      469.33     10.99 o 
  -4   3   6     4638.27     4653.88     21.43 o 
  -3   3   6     1733.64     1670.49     13.00 o 
  -2   3   6     5083.76     4947.45    107.08 o 
  -1   3   6      299.56      273.46      8.51 o 
   0   3   6      109.00      127.67      5.98 o 
   1   3   6      267.83      286.36     10.85 o 
   2   3   6     1606.85     1684.07      9.99 o 
   3   3   6      362.89      393.75      6.43 o 
   4   3   6     2718.12     2740.88     20.26 o 
   5   3   6      582.84      583.28     11.97 o 
   6   3   6     1755.52     1792.90     18.52 o 
   7   3   6        2.84       18.39     11.86 o 
  -8   4   6      369.72      350.38     13.70 o 
  -7   4   6      762.11      750.52     10.89 o 
  -6   4   6       37.42       30.45      8.01 o 
  -5   4   6     3551.13     3589.29     79.75 o 
  -4   4   6      193.49      196.65      8.39 o 
  -3   4   6     1060.07     1089.68     11.51 o 
  -2   4   6      415.57      377.66      7.77 o 
  -1   4   6       10.77       21.35      6.39 o 
   0   4   6       44.46       59.15      4.75 o 
   1   4   6     2999.99     2904.29     20.94 o 
   2   4   6      401.79      413.90      6.34 o 
   3   4   6     5512.80     5704.97     24.48 o 
   4   4   6      478.44      497.58     16.40 o 
   5   4   6     1515.32     1540.38     16.79 o 
   6   4   6       91.54      106.59     10.86 o 
   7   4   6      241.52      202.39     12.48 o 
  -8   5   6      817.71      759.94     12.29 o 
  -7   5   6       10.00       17.70      8.22 o 
  -6   5   6     2991.89     2993.64     20.83 o 
  -5   5   6      116.99      115.82      7.97 o 
  -4   5   6      317.34      328.75      8.57 o 
  -3   5   6      456.76      472.17      8.59 o 
  -2   5   6       44.74       52.46      7.59 o 
  -1   5   6       14.49        7.64      6.72 o 
   0   5   6     4320.44     4238.25     94.77 o 
   1   5   6       25.11       22.82      6.38 o 
   2   5   6     8429.73     8599.44     37.86 o 
   3   5   6       34.60       29.67      5.59 o 
   4   5   6     1260.30     1324.62     25.29 o 
   5   5   6      245.45      251.51     14.85 o 
   6   5   6       52.36       43.30     10.86 o 
  -7   6   6      430.71      418.63     11.13 o 
  -6   6   6      340.46      341.50      8.11 o 
  -5   6   6        1.29        2.61      6.73 o 
  -4   6   6      769.35      791.60     10.36 o 
  -3   6   6     1653.65     1750.06     36.19 o 
  -2   6   6      112.21      113.65      7.50 o 
  -1   6   6     7031.06     7013.51     26.51 o 
   0   6   6       61.62       70.86      7.38 o 
   1   6   6     4686.81     4611.46    115.52 o 
   2   6   6       68.46       68.26      5.92 o 
   3   6   6      293.15      302.43      7.00 o 
   4   6   6      578.84      612.46      7.72 o 
   5   6   6       34.88       34.94      7.55 o 
   6   6   6      183.60      170.64      8.26 o 
  -7   7   6      410.95      410.00     10.66 o 
  -6   7   6       40.58       39.04      9.07 o 
  -5   7   6        9.70       13.51      7.99 o 
  -4   7   6     1804.36     1867.23     15.42 o 
  -3   7   6      474.32      482.46     18.17 o 
  -2   7   6     6359.93     6347.38     52.54 o 
  -1   7   6      110.18      122.69      7.50 o 
   0   7   6     1436.90     1474.65     15.91 o 
   1   7   6      440.11      436.10      8.58 o 
   2   7   6       68.97       68.25      6.00 o 
   3   7   6      355.90      379.16      7.03 o 
   4   7   6      474.52      488.30     14.02 o 
   5   7   6       32.71       32.06      7.95 o 
  -6   8   6      344.02      357.34     12.40 o 
  -5   8   6     1576.97     1596.14     34.04 o 
  -4   8   6      944.30      988.11     11.79 o 
  -3   8   6     1348.04     1400.80     12.62 o 
  -2   8   6       85.69      101.92      7.64 o 
  -1   8   6       31.38       31.97      6.50 o 
   0   8   6      237.56      226.26      9.43 o 
   1   8   6       81.95       86.87      7.73 o 
   2   8   6      726.78      736.85      8.25 o 
   3   8   6     1830.77     1810.26     39.94 o 
   4   8   6      366.11      354.66      7.27 o 
   5   8   6     1123.70      988.05     52.61 o 
  -5   9   6      165.90      181.51     10.42 o 
  -4   9   6      676.94      695.23     11.66 o 
  -3   9   6        3.28        8.14      8.54 o 
  -2   9   6        4.75       11.07      8.27 o 
  -1   9   6       83.33       79.71     12.63 o 
   0   9   6      164.00      194.60     12.10 o 
   1   9   6      668.11      685.93     21.28 o 
   2   9   6     1931.69     1928.52     46.31 o 
   3   9   6      989.33      970.33     10.47 o 
   4   9   6      285.94      278.02     16.01 o 
  -4  10   6       20.68       30.04      9.92 o 
  -3  10   6       81.41       76.34     10.01 o 
  -2  10   6      256.23      257.55     10.23 o 
  -1  10   6     1184.37     1082.73     14.66 o 
   0  10   6     1167.25     1177.04     16.90 o 
   1  10   6      998.81     1021.51     11.73 o 
   2  10   6      535.33      525.47     17.93 o 
  -2  11   6      565.46      516.17     14.25 o 
  -1  11   6     1009.08      945.42     17.22 o 
   0  11   6      243.68      240.23     14.12 o 
   0 -11   7      485.37      434.77     16.45 o 
   1 -11   7      156.31      152.07      8.62 o 
   2 -11   7      818.45      732.44     18.75 o 
  -2 -10   7      440.19      409.66      9.19 o 
  -1 -10   7     1644.10     1644.74     32.66 o 
   0 -10   7      443.64      428.08      9.50 o 
   1 -10   7      548.53      538.09     17.71 o 
   2 -10   7      643.08      582.60     29.04 o 
   3 -10   7      127.54      114.35     13.45 o 
   4 -10   7      862.58      657.91     20.55 o 
  -4  -9   7      435.59      417.54     15.94 o 
  -3  -9   7     1480.43     1382.31     56.37 o 
  -2  -9   7     1739.89     1741.72     12.78 o 
  -1  -9   7      786.90      774.99     15.11 o 
   0  -9   7      101.45      113.26      7.32 o 
   1  -9   7      264.87      265.15      8.56 o 
   2  -9   7      411.87      451.62     15.23 o 
   3  -9   7     1232.74     1061.20     22.16 o 
   4  -9   7       60.24       60.80     13.14 o 
   5  -9   7      436.78      429.40     24.19 o 
  -5  -8   7      496.86      446.12     15.19 o 
  -4  -8   7     1767.11     1675.10     21.08 o 
  -3  -8   7      372.66      389.54     10.67 o 
  -2  -8   7     1300.22     1361.90     28.60 o 
  -1  -8   7      473.65      490.79      8.78 o 
   0  -8   7      597.85      596.76      9.07 o 
   1  -8   7      444.40      471.44     14.98 o 
   2  -8   7     1017.37      979.44     20.68 o 
   3  -8   7      204.98      208.80     15.02 o 
   4  -8   7      756.41      703.91     27.79 o 
   5  -8   7      470.61      388.25     32.77 o 
   6  -8   7      481.17      402.61     15.44 o 
  -5  -7   7      627.40      659.80     10.42 o 
  -4  -7   7        0.61        9.57      7.34 o 
  -3  -7   7       71.56       67.21      8.26 o 
  -2  -7   7      626.69      664.10     11.09 o 
  -1  -7   7     1468.38     1527.24     15.66 o 
   0  -7   7        2.90        9.24      6.70 o 
   1  -7   7     2220.05     2312.72     15.20 o 
   2  -7   7     1089.75     1132.14     14.78 o 
   3  -7   7     1316.72     1355.29     26.87 o 
   4  -7   7        6.02       17.06     18.73 o 
   5  -7   7     1050.02      925.37     33.43 o 
   6  -7   7      710.38      610.70     29.60 o 
  -6  -6   7      331.85      327.33     10.70 o 
  -5  -6   7       59.05       63.67      7.96 o 
  -4  -6   7       61.88       70.67      7.65 o 
  -3  -6   7      420.90      431.84      8.30 o 
  -2  -6   7     2404.14     2536.25     20.76 o 
  -1  -6   7      217.69      212.41      8.38 o 
   0  -6   7     3689.63     3883.17     17.33 o 
   1  -6   7     1335.25     1371.99     13.47 o 
   2  -6   7     1558.16     1673.46     16.26 o 
   3  -6   7     1655.36     1715.44     16.45 o 
   4  -6   7      466.02      498.70     16.72 o 
   5  -6   7     2072.46     2088.76     13.69 o 
   6  -6   7      955.45      930.95     23.41 o 
   7  -6   7      109.16      107.97      8.47 o 
  -6  -5   7      249.08      243.75     16.06 o 
  -5  -5   7       65.31       67.70      7.59 o 
  -4  -5   7      467.03      484.55      9.01 o 
  -3  -5   7     2196.97     2225.75     34.41 o 
  -2  -5   7       24.92       38.71      6.18 o 
  -1  -5   7     5368.44     5428.27     98.83 o 
   0  -5   7       84.71       88.40      6.60 o 
   1  -5   7     1058.39     1096.07     14.14 o 
   2  -5   7     2383.83     2459.95     18.37 o 
   3  -5   7       68.79       70.97      9.39 o 
   4  -5   7     1823.17     1904.19     42.99 o 
   5  -5   7      391.90      397.66      9.10 o 
   6  -5   7       34.16       37.02      6.97 o 
   7  -5   7       87.46       84.92      8.26 o 
  -7  -4   7        7.39       19.54      8.63 o 
  -6  -4   7      456.05      463.74     14.39 o 
  -5  -4   7       86.12       87.73      7.26 o 
  -4  -4   7     2484.43     2487.51     63.04 o 
  -3  -4   7       24.50       23.65      6.22 o 
  -2  -4   7     3022.60     3072.60     48.86 o 
  -1  -4   7     2289.47     2259.89     31.75 o 
   0  -4   7     1127.13     1219.46     35.83 o 
   1  -4   7     5436.76     5374.36     26.28 o 
   2  -4   7     1171.33     1200.40     14.46 o 
   3  -4   7     2258.39     2383.73     18.73 o 
   4  -4   7      809.36      868.66     21.50 o 
   5  -4   7      108.85      110.84      7.30 o 
   6  -4   7      413.45      401.33     10.01 o 
   7  -4   7      226.28      230.40      8.87 o 
  -7  -3   7      953.07      902.74     38.47 o 
  -6  -3   7       81.95       76.81      6.83 o 
  -5  -3   7     4597.31     4527.17     35.42 o 
  -4  -3   7       69.70       77.22      6.05 o 
  -3  -3   7      967.04     1015.33     10.54 o 
  -2  -3   7     3557.97     3547.46     37.70 o 
  -1  -3   7      360.90      345.45      6.15 o 
   0  -3   7     7145.31     7210.37    147.04 o 
   1  -3   7      572.62      593.50     11.92 o 
   2  -3   7      902.85      954.04     13.57 o 
   3  -3   7     1861.58     1932.79     74.27 o 
   4  -3   7      519.55      530.49      9.05 o 
   5  -3   7      256.35      260.14      7.37 o 
   6  -3   7     2049.94     2071.30     20.98 o 
   7  -3   7       79.90       77.87      7.79 o 
   8  -3   7     1411.94     1272.54     26.53 o 
  -7  -2   7      598.57      562.64     34.24 o 
  -6  -2   7     1868.28     1913.08     13.18 o 
  -5  -2   7      330.67      330.09      7.80 o 
  -4  -2   7       10.98       17.52      5.86 o 
  -3  -2   7     1065.38     1085.13     10.95 o 
  -2  -2   7      743.75      777.09      8.63 o 
  -1  -2   7     5027.34     5050.97     56.02 o 
   0  -2   7      794.07      763.97     13.49 o 
   1  -2   7        3.41        1.00      8.51 o 
   2  -2   7     3526.41     3680.78     22.06 o 
   3  -2   7       17.19       23.78      6.28 o 
   4  -2   7        0.74        6.37      7.50 o 
   5  -2   7     2660.17     2695.46     14.25 o 
   6  -2   7       33.96       40.32      6.64 o 
   7  -2   7     2688.97     2593.25     37.96 o 
   8  -2   7        2.64       14.86      8.73 o 
  -8  -1   7      435.45      403.19      9.77 o 
  -7  -1   7      298.82      305.27      7.74 o 
  -6  -1   7      772.73      805.50      8.96 o 
  -5  -1   7       72.41       76.69      6.13 o 
  -4  -1   7     1427.59     1420.69     11.46 o 
  -3  -1   7        6.31        6.06      5.27 o 
  -2  -1   7     1018.07      995.82     17.89 o 
  -1  -1   7     7055.33     6962.64     83.92 o 
   0  -1   7     2615.43     2768.23     51.41 o 
   1  -1   7     3203.57     3290.96     54.86 o 
   2  -1   7     3397.91     3465.78     76.84 o 
   3  -1   7      890.37      909.35      9.25 o 
   4  -1   7     3989.24     4114.41    130.09 o 
   5  -1   7      544.64      563.31      9.23 o 
   6  -1   7     1639.00     1681.62     61.38 o 
   7  -1   7        9.56       16.72      8.02 o 
   8  -1   7       11.70       14.08      7.31 o 
  -8   0   7       15.91       27.65      7.92 o 
  -7   0   7      300.44      272.69      8.05 o 
  -6   0   7       72.47       84.79      8.97 o 
  -5   0   7     1782.78     1771.49     16.46 o 
  -4   0   7      844.04      870.88      8.11 o 
  -3   0   7     1766.73     1815.02     10.88 o 
  -2   0   7     3990.38     3872.62     39.56 o 
  -1   0   7     4878.35     4885.85     49.20 o 
   0   0   7      722.21      756.51      7.54 o 
   1   0   7     6719.83     6585.17     93.14 o 
   2   0   7     1724.28     1748.89     18.66 o 
   3   0   7     7164.30     7185.06    150.14 o 
   4   0   7      999.02     1023.89     24.40 o 
   5   0   7      212.11      210.77     10.03 o 
   6   0   7        0.52        6.40      5.80 o 
   7   0   7        1.59        6.64      6.67 o 
   8   0   7       18.87       23.44      7.96 o 
  -8   1   7      205.79      216.21     10.87 o 
  -7   1   7       17.06       12.59      8.00 o 
  -6   1   7     1387.75     1458.00     17.30 o 
  -5   1   7      939.92      987.32     11.28 o 
  -4   1   7     2251.00     2379.16     16.97 o 
  -3   1   7     1210.50     1164.74      9.37 o 
  -2   1   7     1929.31     1880.87     20.71 o 
  -1   1   7     4364.10     4274.72     33.65 o 
   0   1   7     3060.15     2842.73     51.44 o 
   1   1   7     2295.26     2210.84     23.44 o 
   2   1   7     5311.68     5388.37     76.54 o 
   3   1   7      126.63      138.48      5.40 o 
   4   1   7      102.35      112.48      9.51 o 
   5   1   7      263.36      267.86     12.89 o 
   6   1   7      301.25      301.91     12.15 o 
   7   1   7      436.19      433.28     22.51 o 
  -8   2   7       11.20       22.21      9.51 o 
  -7   2   7     1224.98     1241.94     47.03 o 
  -6   2   7      766.45      791.99      9.57 o 
  -5   2   7     4473.82     4703.07     18.70 o 
  -4   2   7       59.07       56.86      7.55 o 
  -3   2   7     1147.75     1086.84     11.14 o 
  -2   2   7     2293.61     2152.32     24.69 o 
  -1   2   7     2361.06     2329.89     12.36 o 
   0   2   7     2971.22     2919.74     26.01 o 
   1   2   7     3495.95     3537.28     29.74 o 
   2   2   7      256.53      231.63      5.93 o 
   3   2   7     1004.62     1014.94     13.59 o 
   4   2   7        0.55        6.81      6.45 o 
   5   2   7      802.98      836.49     28.09 o 
   6   2   7     1703.67     1743.13     17.99 o 
   7   2   7      942.36      928.58     18.20 o 
  -8   3   7      601.99      577.95     11.59 o 
  -7   3   7       28.28       33.50      9.22 o 
  -6   3   7     1033.75     1065.56     19.26 o 
  -5   3   7     1355.82     1341.29     40.37 o 
  -4   3   7     1005.57      995.58     17.95 o 
  -3   3   7     1615.36     1610.66     12.65 o 
  -2   3   7     3937.33     3933.68     36.52 o 
  -1   3   7     1015.61     1077.28      9.92 o 
   0   3   7      617.68      594.50      8.23 o 
   1   3   7      454.09      448.34      8.31 o 
   2   3   7     1460.17     1456.57      9.23 o 
   3   3   7      883.17      899.65     11.61 o 
   4   3   7      735.60      788.31     20.22 o 
   5   3   7     2551.26     2655.24     20.03 o 
   6   3   7      595.76      571.34     15.17 o 
   7   3   7      651.59      642.35     15.62 o 
  -7   4   7       66.90       73.44      8.23 o 
  -6   4   7     1903.02     1891.99     13.36 o 
  -5   4   7      118.62      124.48      7.22 o 
  -4   4   7     1112.04     1099.14     11.34 o 
  -3   4   7     1335.76     1338.80     12.33 o 
  -2   4   7      173.92      160.15      7.52 o 
  -1   4   7     1211.69     1177.93     13.16 o 
   0   4   7      133.77      129.30      5.46 o 
   1   4   7     1247.57     1231.62     10.68 o 
   2   4   7     5324.97     5366.95     32.59 o 
   3   4   7     1203.02     1235.75      9.00 o 
   4   4   7     2136.88     2218.01     41.30 o 
   5   4   7      563.37      539.49      9.53 o 
   6   4   7      175.91      161.95     11.80 o 
   7   4   7        0.94       19.48     13.35 o 
  -7   5   7      358.95      345.11     23.14 o 
  -6   5   7      451.81      466.41     15.01 o 
  -5   5   7      399.86      412.09      9.36 o 
  -4   5   7      729.79      777.62      8.47 o 
  -3   5   7       49.68       53.92      7.91 o 
  -2   5   7      854.71      845.50     10.56 o 
  -1   5   7     1711.98     1715.10     36.11 o 
   0   5   7       88.30       81.54      5.83 o 
   1   5   7     8553.25     8736.85     24.01 o 
   2   5   7      401.63      402.00      8.80 o 
   3   5   7     3828.79     3919.00     58.61 o 
   4   5   7       17.04       16.31      6.06 o 
   5   5   7       36.33       31.78      6.97 o 
   6   5   7       31.23       37.69      8.77 o 
  -7   6   7      547.61      502.71     11.12 o 
  -6   6   7       10.40       10.49      6.86 o 
  -5   6   7     1094.69     1145.31     12.15 o 
  -4   6   7      312.85      319.46      8.68 o 
  -3   6   7     1225.69     1268.62     47.10 o 
  -2   6   7     4180.42     4223.93     84.37 o 
  -1   6   7        2.68        0.57      6.64 o 
   0   6   7     3220.00     3361.63     15.35 o 
   1   6   7        0.15        3.57      7.12 o 
   2   6   7      926.89      963.91     19.28 o 
   3   6   7       18.35       19.74      5.87 o 
   4   6   7      117.25      126.00      6.72 o 
   5   6   7       20.30       27.97      7.20 o 
   6   6   7      709.91      694.11     21.10 o 
  -6   7   7      326.27      301.69      9.96 o 
  -5   7   7     1101.80     1142.39     22.44 o 
  -4   7   7        0.10        8.36      7.40 o 
  -3   7   7     2851.20     3014.02     15.50 o 
  -2   7   7       57.19       57.53     11.27 o 
  -1   7   7     1510.59     1516.72     11.77 o 
   0   7   7        0.27        0.88      9.92 o 
   1   7   7        7.18       19.26      6.99 o 
   2   7   7       23.42       23.17      6.06 o 
   3   7   7      323.36      321.95     13.33 o 
   4   7   7       19.03       21.50      6.56 o 
   5   7   7     1243.80     1096.65     51.15 o 
  -6   8   7      728.95      732.48     11.49 o 
  -5   8   7      206.88      206.36     12.60 o 
  -4   8   7     1592.64     1684.93     31.57 o 
  -3   8   7        6.86        5.23      7.78 o 
  -2   8   7      445.93      463.25     11.78 o 
  -1   8   7       35.90       41.53      8.06 o 
   0   8   7        6.61       15.59     10.64 o 
   1   8   7       32.86       45.59      7.11 o 
   2   8   7     1163.63     1177.70      8.98 o 
   3   8   7      102.20      104.43      7.70 o 
   4   8   7     1339.00     1257.05     41.38 o 
  -5   9   7      854.24      852.51     11.74 o 
  -4   9   7       12.56       20.73     14.92 o 
  -3   9   7      292.76      279.88     21.08 o 
  -2   9   7      154.05      165.62     12.91 o 
  -1   9   7      479.68      445.25     14.14 o 
   0   9   7       81.08       86.16     11.99 o 
   1   9   7     1676.98     1685.45     13.05 o 
   2   9   7      549.58      555.64     12.50 o 
   3   9   7     1129.67     1090.10     10.56 o 
  -4  10   7       24.38       38.99     13.77 o 
  -3  10   7        2.61        1.50     10.50 o 
  -2  10   7      966.38      922.09     11.81 o 
  -1  10   7      543.15      511.91     13.67 o 
   0  10   7     1603.29     1590.33     17.21 o 
   1  10   7      406.67      419.85     16.85 o 
   2  10   7      561.61      499.00     14.85 o 
  -2 -10   8     1062.19      974.54     21.46 o 
  -1 -10   8      267.31      290.34      9.63 o 
   0 -10   8     1756.49     1696.25     20.29 o 
   1 -10   8      215.95      200.74      9.07 o 
   2 -10   8      104.26       95.29      9.18 o 
   3 -10   8      239.91      206.16     27.48 o 
  -3  -9   8     1123.95     1073.39     24.59 o 
  -2  -9   8      672.44      674.14     14.91 o 
  -1  -9   8     1017.67     1004.51     11.39 o 
   0  -9   8      139.77      140.79      8.08 o 
   1  -9   8       10.20       15.87      8.32 o 
   2  -9   8      167.87      160.95     12.27 o 
   3  -9   8        0.15       11.54     10.67 o 
   4  -9   8      540.82      508.81     14.76 o 
   5  -9   8      540.53      484.22     15.34 o 
  -4  -8   8      377.49      401.13     14.50 o 
  -3  -8   8     1056.75     1064.56     13.58 o 
  -2  -8   8      260.69      260.48      7.55 o 
  -1  -8   8      599.05      594.42     10.02 o 
   0  -8   8       26.48       33.56      7.44 o 
   1  -8   8      213.10      210.22      9.24 o 
   2  -8   8      284.48      297.74     11.78 o 
   3  -8   8      993.36     1017.78     14.78 o 
   4  -8   8      812.17      812.00     15.57 o 
   5  -8   8      556.17      533.82     13.22 o 
  -5  -7   8      270.65      243.51     13.23 o 
  -4  -7   8      277.40      275.43     17.85 o 
  -3  -7   8        3.60        3.23      8.30 o 
  -2  -7   8      146.82      160.17     10.02 o 
  -1  -7   8       27.91       26.11      6.56 o 
   0  -7   8     1161.76     1202.00     36.07 o 
   1  -7   8     1270.53     1321.69     22.32 o 
   2  -7   8     3319.77     3407.85     22.44 o 
   3  -7   8      918.57      957.97     14.04 o 
   4  -7   8     1638.75     1602.68     17.47 o 
   5  -7   8        1.04        9.17     10.03 o 
   6  -7   8      477.60      407.50     61.07 o 
  -6  -6   8      255.13      227.88     10.87 o 
  -5  -6   8       30.98       33.44      8.15 o 
  -4  -6   8        0.32       11.62      7.38 o 
  -3  -6   8       42.60       50.67      7.35 o 
  -2  -6   8       92.32       95.23      8.14 o 
  -1  -6   8     3274.45     3423.82     70.42 o 
   0  -6   8      653.64      682.01     10.62 o 
   1  -6   8     3427.02     3637.07     22.33 o 
   2  -6   8      195.07      200.09     10.64 o 
   3  -6   8     1361.26     1389.88     15.72 o 
   4  -6   8      422.12      448.68     12.93 o 
   5  -6   8      843.64      779.54     23.64 o 
   6  -6   8      214.84      216.73     11.74 o 
   7  -6   8      687.53      610.88     19.59 o 
  -6  -5   8       55.75       63.08      9.34 o 
  -5  -5   8        0.22        4.41      8.00 o 
  -4  -5   8      343.72      361.69     16.82 o 
  -3  -5   8      391.02      381.46      9.99 o 
  -2  -5   8     5253.16     5427.83     81.40 o 
  -1  -5   8       75.75       79.96      7.75 o 
   0  -5   8     2539.05     2624.95     16.67 o 
   1  -5   8      302.19      319.80     10.90 o 
   2  -5   8       36.88       39.57      9.28 o 
   3  -5   8     1498.17     1572.63     15.85 o 
   4  -5   8      245.31      251.94     10.35 o 
   5  -5   8      200.50      192.13      8.95 o 
   6  -5   8      734.18      667.93     47.28 o 
   7  -5   8       59.78       71.45      8.68 o 
  -6  -4   8       61.59       63.55      8.62 o 
  -5  -4   8     3141.88     3266.69     27.64 o 
  -4  -4   8      159.81      163.27      8.19 o 
  -3  -4   8     4001.24     4045.29     80.32 o 
  -2  -4   8        1.82        8.93      5.66 o 
  -1  -4   8     1018.72      998.64     18.00 o 
   0  -4   8      996.45     1039.78     22.58 o 
   1  -4   8      459.59      482.49     11.35 o 
   2  -4   8     1811.20     1917.62     17.11 o 
   3  -4   8     1205.53     1301.38     12.93 o 
   4  -4   8      100.74      111.03      8.87 o 
   5  -4   8     1179.55     1261.47     58.82 o 
   6  -4   8       83.68       85.10      8.26 o 
   7  -4   8      448.91      446.96     15.83 o 
  -7  -3   8        2.05       12.16      8.55 o 
  -6  -3   8     3035.00     3005.89     65.00 o 
  -5  -3   8       10.11       12.76      6.16 o 
  -4  -3   8     1515.53     1528.07     32.76 o 
  -3  -3   8      376.47      368.54      9.32 o 
  -2  -3   8       75.32       65.56      4.98 o 
  -1  -3   8     2162.92     2210.34     19.00 o 
   0  -3   8      595.25      644.64     20.74 o 
   1  -3   8      134.78      142.34      9.39 o 
   2  -3   8     4611.89     4755.64     24.06 o 
   3  -3   8        0.32        9.41      9.41 o 
   4  -3   8     2566.01     2689.76    106.18 o 
   5  -3   8      589.17      604.27     17.17 o 
   6  -3   8      256.58      272.65      9.81 o 
   7  -3   8     1469.32     1452.41     76.39 o 
  -7  -2   8     1631.89     1602.42     37.31 o 
  -6  -2   8      133.66      134.06      7.31 o 
  -5  -2   8      258.41      279.08      6.68 o 
  -4  -2   8      205.57      227.52      7.66 o 
  -3  -2   8        4.02        4.29      4.99 o 
  -2  -2   8      856.88      865.37     18.82 o 
  -1  -2   8     1989.82     1995.69     27.54 o 
   0  -2   8      294.28      279.40      6.27 o 
   1  -2   8     4964.43     5004.15     24.98 o 
   2  -2   8        7.40        4.01      8.09 o 
   3  -2   8     1946.44     2004.51     32.57 o 
   4  -2   8     2070.33     2174.58     74.07 o 
   5  -2   8       44.17       60.52      9.00 o 
   6  -2   8     2005.39     2057.61     85.04 o 
   7  -2   8       31.05       35.60      7.57 o 
  -7  -1   8       79.34       93.86      7.98 o 
  -6  -1   8      186.17      188.56      7.72 o 
  -5  -1   8      450.31      481.77     10.37 o 
  -4  -1   8      401.85      406.29      7.43 o 
  -3  -1   8      482.36      472.27      7.68 o 
  -2  -1   8     4475.18     4388.20     32.73 o 
  -1  -1   8      519.15      513.86     10.43 o 
   0  -1   8     3904.43     3842.23     43.24 o 
   1  -1   8     1493.68     1562.98     24.94 o 
   2  -1   8       91.26       91.61      6.80 o 
   3  -1   8     4197.69     4401.17     88.45 o 
   4  -1   8      154.35      145.93      8.10 o 
   5  -1   8     1640.01     1657.28     52.28 o 
   6  -1   8      200.81      221.33      9.22 o 
   7  -1   8      156.16      132.79     12.50 o 
  -7   0   8       81.07       82.16      8.13 o 
  -6   0   8      408.49      385.36      9.74 o 
  -5   0   8      518.28      513.05      7.74 o 
  -4   0   8     1058.52     1093.54      9.01 o 
  -3   0   8     6621.75     6493.64     27.48 o 
  -2   0   8     1468.36     1416.52     12.12 o 
  -1   0   8     2253.25     2091.07     36.11 o 
   0   0   8     2535.13     2578.49     24.58 o 
   1   0   8      188.55      172.72      6.11 o 
   2   0   8     3149.89     3159.95     37.75 o 
   3   0   8       85.40       83.57      5.98 o 
   4   0   8     1013.31     1051.79     25.99 o 
   5   0   8      250.27      248.66     14.34 o 
   6   0   8      160.77      172.19     11.26 o 
   7   0   8      137.93      134.72      9.37 o 
  -7   1   8      490.63      480.74     10.55 o 
  -6   1   8      915.50      964.45     16.91 o 
  -5   1   8     2270.83     2315.86     14.87 o 
  -4   1   8     2185.29     2214.24     28.05 o 
  -3   1   8     1334.33     1307.15     14.81 o 
  -2   1   8       14.68       14.60      5.67 o 
  -1   1   8     4822.37     4701.99     42.00 o 
   0   1   8     1083.28     1027.63      9.19 o 
   1   1   8     6014.12     5973.30     90.82 o 
   2   1   8      120.31      143.55      4.49 o 
   3   1   8      858.17      877.89     10.38 o 
   4   1   8      944.49      946.66     10.39 o 
   5   1   8      226.05      222.12     10.96 o 
   6   1   8       26.70       20.91      7.99 o 
   7   1   8      762.99      726.53     20.33 o 
  -7   2   8     1218.41     1215.06     12.87 o 
  -6   2   8     1765.76     1818.31     32.38 o 
  -5   2   8      348.37      368.92      9.51 o 
  -4   2   8     1249.42     1243.02     11.55 o 
  -3   2   8     1839.69     1810.52     13.99 o 
  -2   2   8     2108.54     2101.41     21.42 o 
  -1   2   8     1836.67     1775.41     11.01 o 
   0   2   8     2962.33     2898.13     25.06 o 
   1   2   8      941.13      915.87     10.43 o 
   2   2   8     1599.31     1617.19     39.16 o 
   3   2   8      457.09      466.45      6.09 o 
   4   2   8     1700.32     1742.06     10.60 o 
   5   2   8      628.17      632.27     12.36 o 
   6   2   8     1660.70     1622.16     13.83 o 
   7   2   8      241.23      246.52     16.88 o 
  -7   3   8      440.83      405.60     30.16 o 
  -6   3   8        0.33        5.77     11.43 o 
  -5   3   8      141.56      142.38     11.71 o 
  -4   3   8      523.30      537.78     10.82 o 
  -3   3   8     1557.76     1533.79     12.73 o 
  -2   3   8       20.56       26.90      5.62 o 
  -1   3   8     2023.09     1974.55     29.48 o 
   0   3   8     2193.11     2143.31     19.66 o 
   1   3   8     1093.73     1091.26     40.78 o 
   2   3   8       25.89       21.34      5.29 o 
   3   3   8     2514.82     2557.81     57.08 o 
   4   3   8     2457.84     2607.79     42.17 o 
   5   3   8     2140.02     2167.02     14.51 o 
   6   3   8      691.35      709.03     14.95 o 
   7   3   8      570.64      492.77     14.82 o 
  -7   4   8       69.80       74.43      8.12 o 
  -6   4   8      132.50      150.97      8.57 o 
  -5   4   8      508.74      519.00     13.66 o 
  -4   4   8     1352.94     1353.21     41.69 o 
  -3   4   8      404.35      433.30      9.08 o 
  -2   4   8     3105.08     3200.48     39.70 o 
  -1   4   8      802.19      787.23      7.46 o 
   0   4   8     2450.03     2482.60     37.01 o 
   1   4   8     2109.52     2121.87     18.10 o 
   2   4   8      878.82      904.76      8.09 o 
   3   4   8     2053.99     2106.98     35.59 o 
   4   4   8      867.93      879.24      9.80 o 
   5   4   8      211.03      203.42     10.54 o 
   6   4   8      109.36      114.14      8.85 o 
  -7   5   8      105.62      109.81     10.82 o 
  -6   5   8      129.03      143.34      9.12 o 
  -5   5   8     1814.88     1900.95     42.35 o 
  -4   5   8       50.09       55.79      8.33 o 
  -3   5   8     2073.30     2161.99     70.74 o 
  -2   5   8       45.51       46.23      7.53 o 
  -1   5   8      536.52      538.81      7.60 o 
   0   5   8     4465.73     4546.22     14.71 o 
   1   5   8      266.76      260.30      8.07 o 
   2   5   8     1613.46     1622.28      9.69 o 
   3   5   8      639.80      654.75      8.52 o 
   4   5   8       43.84       39.61      6.11 o 
   5   5   8        0.45       11.81      7.62 o 
   6   5   8        0.12       11.27      9.40 o 
  -6   6   8     1583.24     1552.35     14.20 o 
  -5   6   8       53.09       62.74      8.68 o 
  -4   6   8     1423.34     1501.28     12.47 o 
  -3   6   8      522.40      561.39     10.04 o 
  -2   6   8      237.74      259.91     10.23 o 
  -1   6   8     3661.81     3682.78     27.51 o 
   0   6   8      565.64      576.27      9.17 o 
   1   6   8      967.90      979.87     11.08 o 
   2   6   8     1054.94     1037.67      8.64 o 
   3   6   8       13.42       19.52      5.72 o 
   4   6   8       48.59       54.23      6.45 o 
   5   6   8      289.96      298.55     34.83 o 
  -6   7   8       62.04       72.82      9.70 o 
  -5   7   8      299.01      308.62      9.75 o 
  -4   7   8     1444.65     1431.78     25.19 o 
  -3   7   8       13.97       14.76      8.31 o 
  -2   7   8     1487.81     1518.43     43.18 o 
  -1   7   8      761.30      759.18     21.85 o 
   0   7   8      350.33      368.21      7.87 o 
   1   7   8      653.68      660.56      9.69 o 
   2   7   8        0.04       -4.04      5.87 o 
   3   7   8      168.78      166.02      6.71 o 
   4   7   8     1016.10     1016.15     14.33 o 
  -5   8   8     1137.09     1179.16     12.47 o 
  -4   8   8        0.22       22.76      8.48 o 
  -3   8   8      584.12      628.30     12.44 o 
  -2   8   8      683.43      712.13     15.66 o 
  -1   8   8       14.29       21.00      7.24 o 
   0   8   8      349.00      353.29      9.30 o 
   1   8   8       45.21       49.73      7.45 o 
   2   8   8      111.64      115.91      6.80 o 
   3   8   8     1934.96     1696.05    179.05 o 
   4   8   8        0.64       12.14      6.79 o 
  -4   9   8      283.98      300.89      9.41 o 
  -3   9   8      774.84      787.61     12.20 o 
  -2   9   8      369.89      376.15     10.70 o 
  -1   9   8      195.24      174.47     10.94 o 
   0   9   8     1428.01     1432.83     22.40 o 
   1   9   8       76.03       76.84      7.44 o 
   2   9   8     2162.36     1991.97     14.61 o 
  -3  10   8      323.39      303.58     10.85 o 
  -2  10   8        4.78       15.79      9.58 o 
  -1  10   8     1384.74     1325.49     18.49 o 
   0  10   8      484.08      463.74     11.13 o 
   1  10   8     1209.44     1112.49     26.22 o 
  -1 -10   9     1579.17     1359.92     18.72 o 
   0 -10   9       38.74       43.98      8.91 o 
   1 -10   9      662.78      555.06     84.88 o 
   2 -10   9        2.96       15.74     10.99 o 
  -2  -9   9     1149.68     1086.40     25.98 o 
  -1  -9   9       51.85       58.07      8.20 o 
   0  -9   9       95.16       80.56      8.83 o 
   1  -9   9       11.63       27.79     11.52 o 
   2  -9   9       81.03       70.56     11.82 o 
   3  -9   9      146.27      148.30     12.22 o 
   4  -9   9      722.06      660.65     15.30 o 
  -4  -8   9      429.80      420.18     15.70 o 
  -3  -8   9      576.80      546.33     13.33 o 
  -2  -8   9       14.70       15.94      7.92 o 
  -1  -8   9        6.31        9.22      7.82 o 
   0  -8   9       72.65       67.00      8.36 o 
   1  -8   9       26.11       30.04     10.94 o 
   2  -8   9      755.68      720.32     14.66 o 
   3  -8   9     1247.79     1219.60     16.21 o 
   4  -8   9      420.74      440.70     14.53 o 
   5  -8   9      628.20      599.69     14.19 o 
  -4  -7   9      453.14      444.98     15.84 o 
  -3  -7   9      112.37      105.67      9.40 o 
  -2  -7   9       97.88      103.27      8.37 o 
  -1  -7   9       34.65       41.43      6.84 o 
   0  -7   9     1112.12     1121.45     24.48 o 
   1  -7   9     2002.92     1998.14     18.43 o 
   2  -7   9     2808.14     2799.09     21.12 o 
   3  -7   9     1709.29     1692.77     16.58 o 
   4  -7   9      421.89      431.90     13.16 o 
   5  -7   9      354.85      358.37     13.38 o 
   6  -7   9       73.44       74.87     11.65 o 
  -5  -6   9      237.82      212.87     12.56 o 
  -4  -6   9        0.78       10.74      8.63 o 
  -3  -6   9      303.34      287.85     10.92 o 
  -2  -6   9     1254.81     1295.13     14.30 o 
  -1  -6   9     1916.05     2011.02     67.79 o 
   0  -6   9     3066.93     3163.10     18.44 o 
   1  -6   9     1166.83     1242.97     15.32 o 
   2  -6   9      847.03      869.10     12.16 o 
   3  -6   9        6.00       22.78      9.77 o 
   4  -6   9      661.65      650.46     14.27 o 
   5  -6   9      189.61      178.09      9.92 o 
   6  -6   9      524.10      459.62     14.46 o 
  -6  -5   9      253.16      242.26     11.47 o 
  -5  -5   9       46.26       51.69      8.91 o 
  -4  -5   9      236.64      223.24      8.65 o 
  -3  -5   9     2907.42     2950.71     68.48 o 
  -2  -5   9     1091.46     1089.09     25.85 o 
  -1  -5   9     2977.99     3191.26     19.94 o 
   0  -5   9       70.00       90.68     10.18 o 
   1  -5   9       35.84       39.51      9.86 o 
   2  -5   9      531.14      528.21     11.97 o 
   3  -5   9      200.10      208.13      8.68 o 
   4  -5   9        2.50        6.57      7.49 o 
   5  -5   9      849.09      870.02     14.19 o 
   6  -5   9      757.36      689.36     83.55 o 
  -6  -4   9      418.51      427.77     10.76 o 
  -5  -4   9      211.20      227.08     14.60 o 
  -4  -4   9     4582.44     4623.39     88.08 o 
  -3  -4   9      272.78      268.60      8.82 o 
  -2  -4   9     1055.81     1078.94      9.85 o 
  -1  -4   9      514.99      537.48     10.83 o 
   0  -4   9        0.06        3.63      9.43 o 
   1  -4   9      573.30      621.04     12.12 o 
   2  -4   9      652.39      706.17     11.71 o 
   3  -4   9        0.21       -1.00      8.70 o 
   4  -4   9     3420.42     3632.93     21.07 o 
   5  -4   9      478.30      501.71     42.05 o 
   6  -4   9     1117.06     1112.12     65.80 o 
   7  -4   9       32.83       33.85     10.62 o 
  -6  -3   9        4.33       13.27      7.64 o 
  -5  -3   9     2918.62     2969.71     24.59 o 
  -4  -3   9       47.46       54.94      7.81 o 
  -3  -3   9      540.87      565.83      7.95 o 
  -2  -3   9      350.54      361.38      7.51 o 
  -1  -3   9      326.49      335.96      6.24 o 
   0  -3   9       83.87       95.75      7.79 o 
   1  -3   9     1561.52     1565.87     16.02 o 
   2  -3   9      150.35      171.23      9.77 o 
   3  -3   9     5204.30     5588.52     25.47 o 
   4  -3   9       21.43       39.89      9.71 o 
   5  -3   9      497.73      510.79     10.74 o 
   6  -3   9      438.54      434.82     10.62 o 
   7  -3   9       42.68       42.51     10.26 o 
  -7  -2   9       15.12       23.43      8.25 o 
  -6  -2   9      932.82      934.49      9.93 o 
  -5  -2   9       26.87       29.76      6.75 o 
  -4  -2   9       40.67       48.20      6.95 o 
  -3  -2   9      226.76      233.53      6.56 o 
  -2  -2   9      814.97      816.38     19.81 o 
  -1  -2   9      102.11       94.98      5.34 o 
   0  -2   9     8525.36     8600.91     75.43 o 
   1  -2   9      127.88      137.13      5.96 o 
   2  -2   9     5183.45     5419.99     25.66 o 
   3  -2   9      157.68      159.08      8.81 o 
   4  -2   9      151.07      147.86      7.95 o 
   5  -2   9      642.62      640.14     16.22 o 
   6  -2   9      114.32      114.20      9.04 o 
   7  -2   9      270.28      274.77     24.82 o 
  -7  -1   9       58.12       48.32      8.17 o 
  -6  -1   9      294.65      280.43      7.85 o 
  -5  -1   9       74.67       76.65      7.66 o 
  -4  -1   9      519.99      518.36     10.64 o 
  -3  -1   9     1374.52     1361.32     11.39 o 
  -2  -1   9      291.52      292.71      6.82 o 
  -1  -1   9    11217.81    11342.84    235.85 o 
   0  -1   9       92.78       94.23      4.73 o 
   1  -1   9     2107.10     2174.20     26.16 o 
   2  -1   9      704.32      737.94     17.36 o 
   3  -1   9       66.82       66.00      6.47 o 
   4  -1   9     2995.24     2961.59    109.69 o 
   5  -1   9      693.56      719.71     26.79 o 
   6  -1   9      375.30      358.37     10.07 o 
   7  -1   9      770.30      720.41     21.90 o 
  -7   0   9       53.25       62.57      7.17 o 
  -6   0   9      249.03      246.68      7.54 o 
  -5   0   9       31.46       34.40      6.21 o 
  -4   0   9     2933.03     2899.03     43.63 o 
  -3   0   9      304.05      311.00     10.72 o 
  -2   0   9     7323.90     7216.98    157.58 o 
  -1   0   9     1496.02     1529.90     24.30 o 
   0   0   9       13.71       17.92      5.17 o 
   1   0   9      600.74      577.29     13.25 o 
   2   0   9      130.05      146.98      8.52 o 
   3   0   9     1724.86     1712.36     29.59 o 
   4   0   9      884.57      899.49     22.04 o 
   5   0   9      394.16      406.01      9.32 o 
   6   0   9     1367.99     1361.18     61.67 o 
   7   0   9       91.70       76.28     12.35 o 
  -7   1   9      748.58      744.98      9.91 o 
  -6   1   9      395.26      359.63      7.78 o 
  -5   1   9     2431.87     2460.40     24.18 o 
  -4   1   9     1469.23     1487.85     27.07 o 
  -3   1   9      388.49      404.92      7.38 o 
  -2   1   9     1258.80     1242.85      9.65 o 
  -1   1   9       13.76       19.82      5.62 o 
   0   1   9     1516.15     1457.81     15.38 o 
   1   1   9       25.07       23.39      6.70 o 
   2   1   9      481.28      495.03      6.61 o 
   3   1   9     1167.81     1222.03     16.24 o 
   4   1   9      156.82      162.56      6.23 o 
   5   1   9      989.32      970.78     11.50 o 
   6   1   9      550.76      535.22     35.08 o 
   7   1   9        9.73       20.68      9.31 o 
  -7   2   9      449.21      429.13     13.58 o 
  -6   2   9     1162.51     1142.35     10.09 o 
  -5   2   9      971.43      962.13     28.15 o 
  -4   2   9        8.63       11.53      7.30 o 
  -3   2   9      308.08      325.02     11.15 o 
  -2   2   9       96.94      102.20      6.21 o 
  -1   2   9     1309.10     1295.86     11.31 o 
   0   2   9     1306.48     1290.37     25.86 o 
   1   2   9     1508.31     1481.27     31.16 o 
   2   2   9     2982.39     3109.59     61.60 o 
   3   2   9     1813.65     1910.37     34.74 o 
   4   2   9        5.93       11.01      5.73 o 
   5   2   9     1502.35     1515.69     10.90 o 
   6   2   9      220.36      210.72      7.40 o 
  -7   3   9      312.75      301.22      9.74 o 
  -6   3   9      144.03      130.72      8.83 o 
  -5   3   9       44.73       42.91      8.59 o 
  -4   3   9       23.38       24.08      6.33 o 
  -3   3   9      111.42      126.76      6.75 o 
  -2   3   9     1746.64     1776.53     15.82 o 
  -1   3   9     1906.08     1893.62     19.46 o 
   0   3   9     4466.43     4430.57     51.79 o 
   1   3   9     1866.37     1819.42     64.81 o 
   2   3   9     2325.41     2415.36     32.26 o 
   3   3   9      150.02      146.90      5.96 o 
   4   3   9     1534.17     1639.97     44.78 o 
   5   3   9      898.18      879.79     17.33 o 
   6   3   9      822.35      766.41     11.31 o 
  -7   4   9       95.28       89.34      8.76 o 
  -6   4   9       27.54       31.57      9.10 o 
  -5   4   9      399.62      406.82      9.66 o 
  -4   4   9      141.52      166.80      8.75 o 
  -3   4   9     1193.27     1269.70     12.14 o 
  -2   4   9      830.95      872.43      9.09 o 
  -1   4   9     3093.63     3055.99     25.28 o 
   0   4   9        7.65       12.00      5.68 o 
   1   4   9      904.31      891.94     17.87 o 
   2   4   9      417.04      421.18      6.63 o 
   3   4   9      529.04      547.19      7.67 o 
   4   4   9      408.23      417.02     18.31 o 
   5   4   9      529.78      487.05      9.91 o 
   6   4   9       39.25       39.90      8.99 o 
  -6   5   9      724.50      780.84     11.62 o 
  -5   5   9      565.66      626.33      9.80 o 
  -4   5   9     2488.40     2581.59     15.34 o 
  -3   5   9      316.09      309.51     11.46 o 
  -2   5   9     1354.77     1386.16     17.77 o 
  -1   5   9      409.83      417.98     10.12 o 
   0   5   9      391.99      404.92      6.90 o 
   1   5   9      516.17      511.77      8.72 o 
   2   5   9      581.67      614.96     16.40 o 
   3   5   9       12.57        7.02      5.73 o 
   4   5   9      409.13      443.18     10.38 o 
   5   5   9       72.66       97.25      9.11 o 
  -6   6   9       78.66       83.03      9.83 o 
  -5   6   9     2119.71     2147.16     60.11 o 
  -4   6   9        9.33       13.03      9.14 o 
  -3   6   9      657.07      668.63     12.81 o 
  -2   6   9      696.55      724.11     10.59 o 
  -1   6   9     1101.90     1132.82      9.23 o 
   0   6   9     1129.81     1159.82     12.97 o 
   1   6   9     1336.12     1341.10     28.60 o 
   2   6   9       31.06       29.38      5.88 o 
   3   6   9      797.40      804.84      8.30 o 
   4   6   9        6.49       11.10      6.87 o 
   5   6   9      295.62      280.12     10.62 o 
  -5   7   9      322.88      298.12     14.51 o 
  -4   7   9        5.73        7.88      7.29 o 
  -3   7   9      577.15      598.25     10.16 o 
  -2   7   9      180.93      174.56      7.53 o 
  -1   7   9      265.77      274.87      7.11 o 
   0   7   9     1288.92     1318.30     12.35 o 
   1   7   9        5.69       13.15      8.06 o 
   2   7   9     1421.65     1408.56     10.09 o 
   3   7   9      215.25      214.76     12.18 o 
   4   7   9      230.16      217.67      8.15 o 
  -5   8   9       53.00       45.71     13.66 o 
  -4   8   9      268.41      271.51     10.76 o 
  -3   8   9      593.48      588.95     25.57 o 
  -2   8   9        5.44       15.47      8.13 o 
  -1   8   9     1139.93     1161.23     11.55 o 
   0   8   9       29.95       31.01     10.80 o 
   1   8   9      722.83      701.60     10.71 o 
   2   8   9     1140.15     1103.18     11.96 o 
   3   8   9      111.65       97.20     11.94 o 
  -3   9   9       27.74       40.87     13.27 o 
  -2   9   9     1047.44     1106.01     13.46 o 
  -1   9   9      502.41      472.72     15.59 o 
   0   9   9        8.19       21.45      9.23 o 
   1   9   9     1782.98     1634.94     47.33 o 
  -1  -9  10      521.60      466.29     22.25 o 
   0  -9  10      155.59      146.15     21.84 o 
   1  -9  10       21.17       23.95     12.35 o 
   2  -9  10       81.69       65.32     11.01 o 
   3  -9  10      357.97      311.25     13.54 o 
  -3  -8  10       61.42       40.29     15.49 o 
  -2  -8  10      299.17      302.55      9.15 o 
  -1  -8  10      238.70      245.93      9.38 o 
   0  -8  10       69.39       75.15     11.24 o 
   1  -8  10       60.11       73.32     11.31 o 
   2  -8  10     1012.36      983.69     15.61 o 
   3  -8  10      263.27      257.02     11.75 o 
   4  -8  10     1600.96     1592.10     18.19 o 
  -4  -7  10      151.75      154.41     10.58 o 
  -3  -7  10      491.72      466.58     18.79 o 
  -2  -7  10      325.46      344.24     10.55 o 
  -1  -7  10      630.82      615.30     26.84 o 
   0  -7  10      202.16      228.71     11.65 o 
   1  -7  10     1952.27     1990.68     18.96 o 
   2  -7  10     1481.84     1479.90     17.06 o 
   3  -7  10     1141.23     1137.11     13.84 o 
   4  -7  10      299.84      254.82     10.52 o 
   5  -7  10       10.04       14.33     12.12 o 
  -5  -6  10       76.17       78.40      9.40 o 
  -4  -6  10      562.53      546.62     11.69 o 
  -3  -6  10       28.75       29.85      8.83 o 
  -2  -6  10     1766.76     1846.39     25.84 o 
  -1  -6  10      930.29      970.21     13.23 o 
   0  -6  10     1650.36     1769.05     17.11 o 
   1  -6  10      699.19      722.45     13.46 o 
   2  -6  10      263.72      266.81      9.21 o 
   3  -6  10       20.43       18.09      9.98 o 
   4  -6  10        6.63       23.44     10.73 o 
   5  -6  10       92.90       84.56     12.99 o 
  -5  -5  10      382.36      374.63     13.43 o 
  -4  -5  10      977.04      962.70     27.60 o 
  -3  -5  10     1264.58     1284.26     54.93 o 
  -2  -5  10     2138.00     2275.68     48.46 o 
  -1  -5  10     1560.74     1694.65     28.07 o 
   0  -5  10      236.19      252.46     10.60 o 
   1  -5  10      221.76      253.50     11.14 o 
   2  -5  10        2.23       -2.75      9.94 o 
   3  -5  10      289.63      311.18     10.86 o 
   4  -5  10      378.21      403.54     12.69 o 
   5  -5  10      611.22      595.49     14.10 o 
   6  -5  10      592.86      564.36     15.12 o 
  -6  -4  10      333.99      312.10     10.64 o 
  -5  -4  10     1215.13     1218.75     56.87 o 
  -4  -4  10      540.31      540.00     13.07 o 
  -3  -4  10     1623.04     1663.59     15.21 o 
  -2  -4  10      452.12      459.11      8.32 o 
  -1  -4  10       15.99       30.07     10.54 o 
   0  -4  10      152.06      162.95     10.66 o 
   1  -4  10      107.92      116.90     10.07 o 
   2  -4  10      354.42      384.09     11.24 o 
   3  -4  10     2321.00     2420.57     18.17 o 
   4  -4  10     1017.57     1078.25     14.87 o 
   5  -4  10     1805.26     1779.73     18.41 o 
   6  -4  10      219.12      189.53     24.33 o 
  -6  -3  10      705.23      687.29     21.78 o 
  -5  -3  10      167.27      162.24      7.66 o 
  -4  -3  10      123.21      133.80      8.71 o 
  -3  -3  10      171.51      189.35      7.13 o 
  -2  -3  10       17.63       25.83      6.24 o 
  -1  -3  10      327.92      338.84      6.80 o 
   0  -3  10      962.90      951.80     13.91 o 
   1  -3  10      371.06      392.24     10.58 o 
   2  -3  10     2704.72     2855.94     19.43 o 
   3  -3  10      491.55      487.51     11.94 o 
   4  -3  10     1699.05     1859.04     17.41 o 
   5  -3  10        9.44        6.08      8.52 o 
   6  -3  10      251.12      228.24     11.09 o 
  -6  -2  10      174.91      189.34      8.93 o 
  -5  -2  10       66.10       65.82      8.44 o 
  -4  -2  10       81.70       90.37      6.85 o 
  -3  -2  10      225.03      230.24      9.82 o 
  -2  -2  10      333.07      322.65      7.73 o 
  -1  -2  10     4473.88     4532.01     60.77 o 
   0  -2  10      577.54      585.99      7.26 o 
   1  -2  10     5770.25     5984.07     18.50 o 
   2  -2  10       24.70       19.86      8.55 o 
   3  -2  10      881.05      939.96     13.76 o 
   4  -2  10      223.03      245.63     19.33 o 
   5  -2  10      125.92      129.48     10.42 o 
   6  -2  10       90.09       95.31      8.45 o 
  -6  -1  10       29.11       36.42      9.29 o 
  -5  -1  10      443.48      461.40     15.47 o 
  -4  -1  10      886.59      896.48     14.96 o 
  -3  -1  10        2.41        8.59      6.15 o 
  -2  -1  10     5770.46     5874.33     27.65 o 
  -1  -1  10        4.56        3.96      6.54 o 
   0  -1  10     4563.70     4680.38     35.65 o 
   1  -1  10       63.75       63.90      5.23 o 
   2  -1  10      431.96      439.97      8.82 o 
   3  -1  10      451.27      466.56     17.42 o 
   4  -1  10      431.79      436.00     17.44 o 
   5  -1  10      215.07      207.72      7.80 o 
   6  -1  10      559.72      539.56     30.35 o 
  -7   0  10       71.56       68.77     14.60 o 
  -6   0  10      206.08      212.47      7.96 o 
  -5   0  10      866.56      877.81      9.21 o 
  -4   0  10       69.91       67.12      6.29 o 
  -3   0  10     3895.38     3890.32     44.75 o 
  -2   0  10      294.28      312.11      7.24 o 
  -1   0  10     1561.74     1555.18     11.30 o 
   0   0  10        0.34        6.64      6.12 o 
   1   0  10       30.38       41.27      5.87 o 
   2   0  10       29.74       35.09      5.01 o 
   3   0  10     1049.59     1030.28      9.90 o 
   4   0  10       92.82       88.33      6.75 o 
   5   0  10     2649.79     2649.45     75.60 o 
   6   0  10       42.82       44.07      7.57 o 
  -7   1  10       42.53       46.58      8.11 o 
  -6   1  10     1706.22     1765.73     24.84 o 
  -5   1  10      346.67      345.37     11.88 o 
  -4   1  10     2011.17     2068.88     18.18 o 
  -3   1  10       51.56       61.95      6.22 o 
  -2   1  10        0.12        1.34      6.07 o 
  -1   1  10       12.60       18.03      6.11 o 
   0   1  10       35.55       35.67      5.87 o 
   1   1  10      673.05      663.62     10.12 o 
   2   1  10     1184.90     1230.30     12.96 o 
   3   1  10      199.15      196.42      5.76 o 
   4   1  10     3267.02     3371.20     52.35 o 
   5   1  10      364.81      349.14      8.71 o 
   6   1  10      261.22      232.48      7.91 o 
  -7   2  10     1246.67     1183.23     10.84 o 
  -6   2  10      186.72      196.55      7.40 o 
  -5   2  10     1304.76     1344.22     16.68 o 
  -4   2  10      103.35      112.37      6.67 o 
  -3   2  10        2.78       18.34      5.55 o 
  -2   2  10       34.16       38.92      5.84 o 
  -1   2  10      506.08      534.44      7.64 o 
   0   2  10     1382.25     1396.93      9.87 o 
   1   2  10     3110.37     3227.07    128.89 o 
   2   2  10      358.24      382.30      9.53 o 
   3   2  10     1451.63     1497.41     18.67 o 
   4   2  10      731.62      750.22     15.74 o 
   5   2  10      125.67      112.53      8.22 o 
   6   2  10      431.04      389.17     20.16 o 
  -6   3  10      181.71      185.62      7.64 o 
  -5   3  10       84.01      102.20      6.66 o 
  -4   3  10      101.21      100.13      6.57 o 
  -3   3  10      484.59      463.62      7.38 o 
  -2   3  10     2245.39     2253.75     16.34 o 
  -1   3  10     2391.90     2415.34     31.79 o 
   0   3  10     6293.13     6320.21     59.03 o 
   1   3  10     1234.78     1254.52     30.68 o 
   2   3  10      312.81      320.01      6.94 o 
   3   3  10      543.84      565.37      7.73 o 
   4   3  10      327.38      358.04      9.63 o 
   5   3  10      771.58      765.85     11.31 o 
   6   3  10       32.11       32.60      8.82 o 
  -6   4  10        0.72       16.00      8.90 o 
  -5   4  10      293.94      300.74      9.54 o 
  -4   4  10     1521.46     1525.94     11.97 o 
  -3   4  10     1084.71     1127.58      9.65 o 
  -2   4  10     1585.37     1670.81     12.86 o 
  -1   4  10     2111.89     2123.47     12.10 o 
   0   4  10     1250.77     1280.59      9.14 o 
   1   4  10       96.87       98.23      7.02 o 
   2   4  10      503.31      507.83      7.57 o 
   3   4  10       78.29       88.28      6.18 o 
   4   4  10     1040.99     1062.95     11.85 o 
   5   4  10      302.55      271.00     13.06 o 
  -6   5  10      410.70      411.24     10.25 o 
  -5   5  10     1833.33     1842.02     45.47 o 
  -4   5  10     1127.87     1138.44     11.89 o 
  -3   5  10     1494.12     1541.77     26.97 o 
  -2   5  10      104.57      110.70      6.65 o 
  -1   5  10      262.68      267.07      6.97 o 
   0   5  10      575.47      574.43     16.44 o 
   1   5  10      242.24      231.05      9.08 o 
   2   5  10       44.32       47.21      6.23 o 
   3   5  10     1268.98     1264.38     10.02 o 
   4   5  10      571.43      581.15     11.83 o 
   5   5  10      588.15      570.60     11.54 o 
  -5   6  10      193.51      219.28     22.29 o 
  -4   6  10      553.93      520.05     13.73 o 
  -3   6  10        7.48       12.83      8.14 o 
  -2   6  10       69.15       69.59      7.03 o 
  -1   6  10      151.48      165.80      6.91 o 
   0   6  10     1083.61     1085.63     13.02 o 
   1   6  10      110.90      101.99      8.26 o 
   2   6  10     1476.85     1421.80     18.33 o 
   3   6  10      458.85      461.07     16.89 o 
   4   6  10      770.95      721.34      9.96 o 
  -5   7  10      114.31      110.13      9.39 o 
  -4   7  10       91.71       84.40      9.57 o 
  -3   7  10       25.53       24.79      8.49 o 
  -2   7  10       12.65       24.03      6.64 o 
  -1   7  10     1454.77     1463.79     39.34 o 
   0   7  10      111.68      111.73      8.62 o 
   1   7  10     1961.59     1991.68     14.17 o 
   2   7  10       13.06       27.04      6.69 o 
   3   7  10      420.43      406.87     14.70 o 
  -4   8  10      383.32      359.57     14.52 o 
  -3   8  10        1.23        4.66      8.80 o 
  -2   8  10     1707.98     1728.74     26.12 o 
  -1   8  10        1.28       10.67      6.71 o 
   0   8  10     1263.40     1188.51     26.07 o 
   1   8  10      249.58      253.52     11.41 o 
   2   8  10      112.80      112.50      7.39 o 
  -2   9  10       18.37       31.12      9.23 o 
  -1   9  10      432.76      395.10     19.33 o 
   0   9  10      496.13      445.10     23.13 o 
   1  -9  11      536.31      502.29     16.26 o 
  -2  -8  11      696.64      663.91     17.51 o 
  -1  -8  11      182.53      173.33     14.86 o 
   0  -8  11      403.44      443.95     13.33 o 
   1  -8  11      739.72      681.71     14.83 o 
   2  -8  11        0.36        9.32     11.43 o 
   3  -8  11     1062.00      953.94     17.00 o 
  -3  -7  11      548.85      510.16     20.78 o 
  -2  -7  11      204.23      210.65     10.92 o 
  -1  -7  11       43.22       43.08      9.29 o 
   0  -7  11     1481.12     1455.12     18.51 o 
   1  -7  11      407.83      409.60     12.65 o 
   2  -7  11     1406.10     1387.18     17.13 o 
   3  -7  11        1.34       11.58     11.09 o 
   4  -7  11      365.90      332.56     13.67 o 
  -4  -6  11      351.76      333.84     18.58 o 
  -3  -6  11      465.43      437.89     17.79 o 
  -2  -6  11      149.51      166.04     10.80 o 
  -1  -6  11     1559.60     1548.20    110.41 o 
   0  -6  11      892.55     1000.14     15.44 o 
   1  -6  11     1039.98     1028.85     16.10 o 
   2  -6  11       61.37       60.15     10.60 o 
   3  -6  11      233.40      222.63     11.62 o 
   4  -6  11       63.63       63.87      8.62 o 
   5  -6  11       49.27       50.64     11.88 o 
  -4  -5  11      858.29      847.87     61.42 o 
  -3  -5  11     1110.82     1099.08     30.40 o 
  -2  -5  11      797.89      829.66     12.02 o 
  -1  -5  11      257.02      255.96     10.29 o 
   0  -5  11     1333.42     1379.62     16.30 o 
   1  -5  11       60.05       75.96     10.45 o 
   2  -5  11      459.45      480.42     12.41 o 
   3  -5  11        1.98       14.89     10.62 o 
   4  -5  11      341.78      332.32     12.63 o 
   5  -5  11      376.40      362.48     11.28 o 
  -5  -4  11      314.38      277.47     10.63 o 
  -4  -4  11     1128.24     1085.28     38.19 o 
  -3  -4  11      481.48      491.42     11.66 o 
  -2  -4  11       11.29        8.84      9.11 o 
  -1  -4  11     1234.14     1222.40     27.11 o 
   0  -4  11      259.64      276.33     11.16 o 
   1  -4  11      758.04      790.79     13.87 o 
   2  -4  11      260.06      270.18     11.16 o 
   3  -4  11     1894.73     2012.71     18.88 o 
   4  -4  11     1827.95     1890.59     18.94 o 
   5  -4  11      967.59      968.35     15.64 o 
   6  -4  11      499.49      440.00     13.84 o 
  -5  -3  11      232.78      217.15      8.10 o 
  -4  -3  11      825.15      806.55      9.47 o 
  -3  -3  11      232.16      239.77      7.88 o 
  -2  -3  11     1479.69     1479.82     44.66 o 
  -1  -3  11        0.92        8.26      5.77 o 
   0  -3  11      370.30      392.11     11.82 o 
   1  -3  11     2334.87     2437.36     18.49 o 
   2  -3  11     1295.60     1368.12     15.49 o 
   3  -3  11     2680.72     2842.23     19.75 o 
   4  -3  11      968.12      969.79     14.40 o 
   5  -3  11      170.22      181.36     11.75 o 
   6  -3  11        2.62        5.17      8.87 o 
  -6  -2  11       50.63       58.43      8.20 o 
  -5  -2  11     1553.58     1514.70     17.75 o 
  -4  -2  11       13.96       17.60      6.53 o 
  -3  -2  11      540.76      545.49     20.08 o 
  -2  -2  11      328.02      351.65      8.06 o 
  -1  -2  11       16.65       24.31      6.64 o 
   0  -2  11     5260.85     5439.74     64.13 o 
   1  -2  11       16.73       24.27      8.79 o 
   2  -2  11     2250.49     2334.26     18.17 o 
   3  -2  11       94.68       98.44     10.33 o 
   4  -2  11       10.90       14.50      9.88 o 
   5  -2  11        6.33        6.70      8.48 o 
   6  -2  11       48.50       39.54      9.18 o 
  -6  -1  11     1107.35     1048.78     16.06 o 
  -5  -1  11       45.75       47.93      7.29 o 
  -4  -1  11      368.20      380.99      9.48 o 
  -3  -1  11     1905.72     1929.30     30.06 o 
  -2  -1  11      138.86      138.14      7.07 o 
  -1  -1  11     3219.86     3304.04     17.08 o 
   0  -1  11      293.08      291.39      6.33 o 
   1  -1  11      269.90      276.99      6.87 o 
   2  -1  11       63.77       69.86      7.61 o 
   3  -1  11        6.36        6.05      7.51 o 
   4  -1  11        3.64        2.18      7.59 o 
   5  -1  11      820.92      781.71     23.83 o 
   6  -1  11       12.89       21.99      9.05 o 
  -6   0  11      440.91      413.80      9.51 o 
  -5   0  11       12.25       17.16      6.89 o 
  -4   0  11     2882.07     2880.28     14.19 o 
  -3   0  11      191.90      198.89      7.55 o 
  -2   0  11     1954.40     1975.40     43.87 o 
  -1   0  11     1185.05     1202.53     11.67 o 
   0   0  11       97.72      109.59      6.92 o 
   1   0  11      105.70      102.55      6.43 o 
   2   0  11      484.17      474.41      6.92 o 
   3   0  11        0.16        5.77      6.62 o 
   4   0  11     3032.39     2982.65     54.59 o 
   5   0  11        8.35       15.01      7.48 o 
   6   0  11     1168.07     1062.23     39.35 o 
  -6   1  11       27.51       30.47      8.19 o 
  -5   1  11     1653.04     1704.39     36.75 o 
  -4   1  11        2.58        4.29      6.29 o 
  -3   1  11      418.33      441.67     11.78 o 
  -2   1  11      180.73      191.95      8.40 o 
  -1   1  11        0.02        1.62      5.15 o 
   0   1  11       20.98       32.59      6.46 o 
   1   1  11     1188.33     1188.66     38.74 o 
   2   1  11       19.32       22.94      6.56 o 
   3   1  11     4077.20     4180.00     19.15 o 
   4   1  11        0.66        1.90      6.71 o 
   5   1  11      714.65      693.45     31.18 o 
   6   1  11        8.69       10.86      8.17 o 
  -6   2  11      337.29      342.65     16.08 o 
  -5   2  11      134.76      137.42      7.59 o 
  -4   2  11      333.39      323.82     10.25 o 
  -3   2  11      173.54      181.85      7.09 o 
  -2   2  11      458.71      437.35      7.75 o 
  -1   2  11       33.76       53.36      7.09 o 
   0   2  11     2393.25     2488.16     22.43 o 
   1   2  11      109.21      114.99      6.60 o 
   2   2  11     2597.88     2671.48     36.61 o 
   3   2  11      214.22      219.95      7.59 o 
   4   2  11      467.11      453.88     13.95 o 
   5   2  11      165.57      138.74      9.07 o 
  -6   3  11       93.68       95.47      8.16 o 
  -5   3  11      267.55      256.64      7.92 o 
  -4   3  11       31.84       54.34      7.09 o 
  -3   3  11     1561.90     1578.56     42.15 o 
  -2   3  11      142.91      145.07      9.27 o 
  -1   3  11     5045.30     5140.87     23.69 o 
   0   3  11     1064.44     1084.91     15.72 o 
   1   3  11     1046.09     1048.46     44.05 o 
   2   3  11      478.24      461.98      8.86 o 
   3   3  11        6.73        5.76      6.22 o 
   4   3  11      197.96      202.15      7.11 o 
   5   3  11      106.89       94.98     10.06 o 
  -6   4  11      246.40      215.75      7.94 o 
  -5   4  11       86.72       83.90      7.14 o 
  -4   4  11     1137.60     1208.52     28.09 o 
  -3   4  11     1582.42     1668.75     41.40 o 
  -2   4  11     1718.64     1776.25     11.00 o 
  -1   4  11      774.61      794.54      8.75 o 
   0   4  11      295.70      309.78      7.04 o 
   1   4  11       57.88       68.28     14.49 o 
   2   4  11        0.64        1.82      6.65 o 
   3   4  11      168.64      164.47      6.95 o 
   4   4  11      275.57      278.10     11.09 o 
   5   4  11      174.56      174.23      9.57 o 
  -5   5  11      693.12      685.51      8.80 o 
  -4   5  11     1257.97     1277.81     24.59 o 
  -3   5  11      518.16      516.14      8.41 o 
  -2   5  11      275.50      258.29      7.60 o 
  -1   5  11      118.66      116.56      6.49 o 
   0   5  11        3.54       18.60      7.93 o 
   1   5  11      178.02      164.14      9.87 o 
   2   5  11      524.60      525.72      8.17 o 
   3   5  11      723.72      736.93      9.05 o 
   4   5  11     1050.05      974.83     10.11 o 
  -5   6  11      269.42      261.96     10.34 o 
  -4   6  11      107.52      109.23      7.71 o 
  -3   6  11        0.06        7.54      7.09 o 
  -2   6  11       36.30       47.71      7.12 o 
  -1   6  11      141.53      135.69     14.47 o 
   0   6  11      374.24      364.19     12.05 o 
   1   6  11     1338.19     1303.94     12.55 o 
   2   6  11      531.49      555.87     15.32 o 
   3   6  11     1166.58     1105.40     10.49 o 
  -4   7  11        0.22       15.95      9.28 o 
  -3   7  11        5.88       10.94      7.24 o 
  -2   7  11      376.55      352.44      8.13 o 
  -1   7  11      248.07      278.42     11.75 o 
   0   7  11     1410.69     1380.35     20.79 o 
   1   7  11      278.61      276.01     10.13 o 
   2   7  11      458.26      406.55     33.21 o 
  -2   8  11       81.25       77.11      7.72 o 
  -1   8  11     1674.83     1565.92     50.53 o 
   0   8  11       36.22       44.24      9.49 o 
   0  -8  12      189.56      177.46     14.16 o 
   1  -8  12      205.48      190.38     13.61 o 
  -2  -7  12      409.12      398.55     45.16 o 
  -1  -7  12      296.77      333.19     13.23 o 
   0  -7  12        1.26       14.21     12.07 o 
   1  -7  12      998.05      983.89     16.25 o 
   2  -7  12       49.02       58.56     11.69 o 
   3  -7  12      460.34      476.46     14.34 o 
  -3  -6  12       41.54       46.51     11.66 o 
  -2  -6  12      418.38      396.15     29.64 o 
  -1  -6  12      286.01      286.86     12.69 o 
   0  -6  12     1029.33     1081.60     16.02 o 
   1  -6  12       23.36       41.21     10.86 o 
   2  -6  12      406.35      417.80     13.03 o 
   3  -6  12      850.56      852.98     16.19 o 
   4  -6  12       82.03       88.27     12.90 o 
  -4  -5  12       41.22       39.82     11.38 o 
  -3  -5  12      379.33      356.08     44.04 o 
  -2  -5  12      132.06      133.11     12.98 o 
  -1  -5  12      507.22      515.04     54.03 o 
   0  -5  12      139.92      157.79     11.20 o 
   1  -5  12      877.14      852.97     14.40 o 
   2  -5  12      129.47      134.86     10.17 o 
   3  -5  12      504.35      514.08     14.42 o 
   4  -5  12       38.17       28.86     10.67 o 
  -4  -4  12      582.63      549.43     14.45 o 
  -3  -4  12      176.09      158.15     11.62 o 
  -2  -4  12      775.59      763.59     52.16 o 
  -1  -4  12     1070.16     1049.79     74.74 o 
   0  -4  12      717.98      733.18     14.21 o 
   1  -4  12       11.05       14.93     10.09 o 
   2  -4  12     1346.62     1355.30     16.25 o 
   3  -4  12      790.08      835.50     13.57 o 
   4  -4  12     1233.06     1231.63     16.90 o 
   5  -4  12      598.97      573.56     15.34 o 
  -5  -3  12      523.19      469.09     11.71 o 
  -4  -3  12      274.00      267.55     11.87 o 
  -3  -3  12     1579.73     1597.79     23.22 o 
  -2  -3  12      529.11      555.15     10.79 o 
  -1  -3  12      873.45      889.19     17.27 o 
   0  -3  12      173.04      168.62     11.39 o 
   1  -3  12     1440.51     1468.49     16.19 o 
   2  -3  12     1377.45     1518.70     14.65 o 
   3  -3  12      979.52      975.12     15.14 o 
   4  -3  12       29.93       40.25     11.30 o 
   5  -3  12      177.25      177.11     12.54 o 
  -5  -2  12       62.67       72.98      7.91 o 
  -4  -2  12     1346.86     1340.27     11.90 o 
  -3  -2  12       53.72       48.78      7.20 o 
  -2  -2  12      424.70      442.63     13.16 o 
  -1  -2  12      852.51      865.24     10.30 o 
   0  -2  12      439.97      434.41      7.71 o 
   1  -2  12     1421.08     1499.95     15.87 o 
   2  -2  12      325.58      342.32     12.91 o 
   3  -2  12       20.86       26.64     10.32 o 
   4  -2  12      455.26      471.27     12.93 o 
   5  -2  12        1.98        8.77     10.03 o 
  -5  -1  12      894.00      876.91     10.22 o 
  -4  -1  12      267.41      259.05      8.40 o 
  -3  -1  12      701.90      691.15      9.39 o 
  -2  -1  12     1405.00     1418.32     47.20 o 
  -1  -1  12      315.86      312.15      7.79 o 
   0  -1  12      320.85      329.26      9.64 o 
   1  -1  12      263.29      280.98      6.91 o 
   2  -1  12        5.47        7.61      8.22 o 
   3  -1  12      539.17      541.16     38.38 o 
   4  -1  12      310.99      284.65     33.86 o 
   5  -1  12      217.18      212.34     12.21 o 
  -5   0  12      539.33      509.85      9.36 o 
  -4   0  12       73.74       79.46      7.73 o 
  -3   0  12     1477.51     1448.81     36.80 o 
  -2   0  12      623.62      641.08      9.49 o 
  -1   0  12       33.70       40.16      6.60 o 
   0   0  12     1559.84     1581.04     14.80 o 
   1   0  12       95.48       93.03      7.49 o 
   2   0  12      235.42      251.06      5.96 o 
   3   0  12      900.28      911.02     48.75 o 
   4   0  12      199.02      179.05      8.59 o 
   5   0  12     1312.77     1216.04     83.14 o 
  -5   1  12        0.24       13.16      7.38 o 
  -4   1  12     1034.56     1030.72     20.95 o 
  -3   1  12      582.09      613.72     10.13 o 
  -2   1  12       10.79       14.36      6.80 o 
  -1   1  12     2151.09     2202.90     19.97 o 
   0   1  12      290.45      311.93      7.74 o 
   1   1  12      132.59      149.09      8.69 o 
   2   1  12     2396.14     2393.34     52.13 o 
   3   1  12       14.69       14.40      5.60 o 
   4   1  12     1804.26     1722.53     38.22 o 
   5   1  12       16.64       15.64      7.60 o 
  -5   2  12      186.12      179.10     11.03 o 
  -4   2  12     1104.12     1099.73     16.30 o 
  -3   2  12      328.95      314.98      7.92 o 
  -2   2  12      537.11      548.72     11.21 o 
  -1   2  12     1513.56     1525.31     11.23 o 
   0   2  12       24.96       29.22      6.98 o 
   1   2  12     3235.20     3274.84     46.49 o 
   2   2  12        9.23       20.97      6.40 o 
   3   2  12     1478.35     1469.52     75.10 o 
   4   2  12       31.87       29.59     10.40 o 
   5   2  12       50.45       49.43      9.83 o 
  -5   3  12      561.83      539.92      9.62 o 
  -4   3  12      236.89      233.08      8.20 o 
  -3   3  12       52.07       52.94      7.01 o 
  -2   3  12     1740.33     1759.57     51.24 o 
  -1   3  12      361.27      362.70      8.89 o 
   0   3  12     2212.10     2130.14     12.08 o 
   1   3  12       16.30       17.72      8.16 o 
   2   3  12      210.40      193.76      8.64 o 
   3   3  12       59.74       69.36      8.78 o 
   4   3  12       89.27       73.96     14.80 o 
  -5   4  12      497.45      487.47      9.23 o 
  -4   4  12      303.57      307.36      8.44 o 
  -3   4  12     1287.15     1326.71     17.52 o 
  -2   4  12      341.93      342.96     10.81 o 
  -1   4  12      749.07      719.68     15.57 o 
   0   4  12       96.53       95.69      7.63 o 
   1   4  12       24.76       28.33     15.27 o 
   2   4  12        2.18       13.52      6.65 o 
   3   4  12      136.32      146.80      7.34 o 
   4   4  12      135.37      131.51      7.94 o 
  -4   5  12      767.71      728.85     24.55 o 
  -3   5  12       72.87       78.24      6.91 o 
  -2   5  12      619.19      630.80      8.69 o 
  -1   5  12       79.13       80.01      7.39 o 
   0   5  12      241.46      234.41      9.08 o 
   1   5  12       62.69       62.72      8.46 o 
   2   5  12      411.53      388.29      8.02 o 
   3   5  12      510.81      478.63      8.84 o 
  -4   6  12       35.54       54.46      8.10 o 
  -3   6  12      223.97      252.67     10.36 o 
  -2   6  12       61.04       84.32     12.74 o 
  -1   6  12      449.27      447.41      8.16 o 
   0   6  12      198.26      201.46      9.14 o 
   1   6  12     1193.66     1209.76     12.90 o 
   2   6  12      913.36      847.45     12.54 o 
  -2   7  12      218.90      210.35      8.74 o 
  -1   7  12      566.73      560.98     10.50 o 
   0   7  12      838.01      696.54     76.35 o 
   1   7  12      838.79      816.66     22.74 o 
   0  -7  13      104.65       95.63     13.35 o 
   1  -7  13        8.54        3.37     12.39 o 
  -2  -6  13        1.18        8.09     23.96 o 
  -1  -6  13      186.89      169.71     13.29 o 
   0  -6  13       92.63       93.90     12.74 o 
   1  -6  13      189.96      195.27     12.20 o 
   2  -6  13     1200.49     1114.07     16.19 o 
   3  -6  13       89.22       71.05     13.29 o 
  -3  -5  13       23.02       31.06     11.89 o 
  -2  -5  13      301.61      253.44     33.00 o 
  -1  -5  13      226.21      236.90     13.38 o 
   0  -5  13      552.81      567.31     13.35 o 
   1  -5  13      983.53      998.99     15.55 o 
   2  -5  13      373.43      370.84     13.54 o 
   3  -5  13       60.41       68.66     11.94 o 
  -3  -4  13      429.56      415.17     13.79 o 
  -2  -4  13      972.28      889.46     34.89 o 
  -1  -4  13      843.50      847.32    101.78 o 
   0  -4  13      866.06      871.77     14.63 o 
   1  -4  13      659.75      687.30     13.65 o 
   2  -4  13       15.19       25.55     12.03 o 
   3  -4  13      546.72      558.47     13.70 o 
   4  -4  13      174.09      157.40     12.65 o 
  -4  -3  13      846.83      770.57     14.93 o 
  -3  -3  13     1065.47     1020.48     16.64 o 
  -2  -3  13     1221.42     1194.76     31.80 o 
  -1  -3  13      345.76      299.09     18.71 o 
   0  -3  13      909.07      861.72     14.23 o 
   1  -3  13      266.52      288.78     11.58 o 
   2  -3  13      662.72      725.82     14.08 o 
   3  -3  13       99.68      106.70     11.84 o 
   4  -3  13      422.80      397.68     14.40 o 
  -4  -2  13      319.96      312.09      9.10 o 
  -3  -2  13     1052.88     1027.47     30.68 o 
  -2  -2  13       92.37       91.10      7.74 o 
  -1  -2  13      189.12      189.82      8.60 o 
   0  -2  13      393.73      390.26     11.92 o 
   1  -2  13      683.51      734.22     13.80 o 
   2  -2  13       11.24        8.66     10.67 o 
   3  -2  13      690.86      708.37     13.84 o 
   4  -2  13      228.04      206.49     12.84 o 
  -4  -1  13      299.15      278.05      8.65 o 
  -3  -1  13      480.09      490.44     14.22 o 
  -2  -1  13      136.37      128.99      7.97 o 
  -1  -1  13      298.91      291.94      8.34 o 
   0  -1  13     1219.66     1268.40     41.93 o 
   1  -1  13      209.45      216.30     15.03 o 
   2  -1  13     1622.75     1593.33    181.12 o 
   3  -1  13      226.36      218.22     12.29 o 
   4  -1  13      626.26      544.52     91.83 o 
  -5   0  13        0.37       14.46      7.83 o 
  -4   0  13      268.69      260.69     10.95 o 
  -3   0  13      188.89      190.76     10.75 o 
  -2   0  13       30.92       29.60      6.93 o 
  -1   0  13     1799.18     1776.84     37.85 o 
   0   0  13       11.76       17.53      8.50 o 
   1   0  13     1312.63     1299.18     25.46 o 
   2   0  13      176.20      186.79      7.10 o 
   3   0  13      411.74      390.06     27.95 o 
   4   0  13     1055.50      922.81    125.62 o 
  -5   1  13       52.90       61.38      8.30 o 
  -4   1  13      906.52      926.43     15.96 o 
  -3   1  13       13.76       15.82      7.35 o 
  -2   1  13     1504.44     1518.57     31.67 o 
  -1   1  13       19.10       18.60      7.21 o 
   0   1  13      424.27      415.39     14.72 o 
   1   1  13     1238.12     1274.03     27.17 o 
   2   1  13       54.76       51.20      7.54 o 
   3   1  13     1574.70     1517.75     46.78 o 
   4   1  13       88.97       80.15     11.40 o 
  -4   2  13       32.80       33.45      7.30 o 
  -3   2  13     1342.12     1330.92     39.82 o 
  -2   2  13      287.18      264.76      7.81 o 
  -1   2  13      142.54      157.72      7.37 o 
   0   2  13     1588.21     1612.67     32.77 o 
   1   2  13       42.49       44.21      8.61 o 
   2   2  13     1234.20     1204.90     44.97 o 
   3   2  13      215.07      200.04      8.52 o 
   4   2  13       20.37       18.27     10.00 o 
  -4   3  13      397.98      413.00     14.27 o 
  -3   3  13      338.65      347.45      8.45 o 
  -2   3  13        6.82       17.18      7.34 o 
  -1   3  13      918.73      897.32     11.19 o 
   0   3  13       54.66       57.82      9.16 o 
   1   3  13      689.44      685.69     24.30 o 
   2   3  13      403.83      437.07     10.73 o 
   3   3  13       73.41       63.86      8.45 o 
  -4   4  13      548.90      532.82     12.01 o 
  -3   4  13      117.38      148.16     10.42 o 
  -2   4  13      632.71      616.90     13.80 o 
  -1   4  13       27.57       37.82      6.75 o 
   0   4  13       89.39       84.34      9.42 o 
   1   4  13      341.60      321.18     10.00 o 
   2   4  13      124.65      119.97      7.47 o 
   3   4  13       33.35       34.71      7.59 o 
  -3   5  13      656.91      616.78     10.24 o 
  -2   5  13      366.19      390.32     10.33 o 
  -1   5  13      136.02      148.47      7.72 o 
   0   5  13      270.35      260.91      9.84 o 
   1   5  13      327.22      269.48     24.20 o 
   2   5  13      115.24      111.28      7.86 o 
  -2   6  13      374.89      342.01      9.15 o 
  -1   6  13      126.50      126.87      8.39 o 
   0   6  13     1104.35     1044.34     13.14 o 
  -1  -5  14      136.55      128.97     13.99 o 
   0  -5  14     1499.14     1463.54     19.15 o 
   1  -5  14      133.76      132.51     12.58 o 
   2  -5  14      743.70      773.39     16.11 o 
  -2  -4  14      756.62      521.36    116.90 o 
   0  -4  14      500.73      496.68     13.95 o 
   1  -4  14      585.86      545.59     14.31 o 
   2  -4  14      102.41       99.10     12.39 o 
  -3  -3  14      818.95      718.91     19.75 o 
  -2  -3  14      441.48      435.83     10.77 o 
  -1  -3  14      465.22      323.96     19.84 o 
   0  -3  14       10.11       14.82      9.77 o 
   1  -3  14      444.87      415.77     14.18 o 
   2  -3  14       52.24       54.33     12.31 o 
   3  -3  14      251.85      256.29     13.48 o 
  -3  -2  14      129.81      122.96      9.27 o 
  -2  -2  14       47.98       52.85      8.39 o 
  -1  -2  14       73.10       66.74      8.57 o 
   0  -2  14      284.15      293.37     12.20 o 
   1  -2  14       19.00       25.83     12.27 o 
   2  -2  14      757.24      790.39     14.80 o 
   3  -2  14      633.92      636.01     13.80 o 
  -3  -1  14       14.74       21.58      8.31 o 
  -2  -1  14        3.39       11.85      7.92 o 
  -1  -1  14      484.19      457.06      9.94 o 
   0  -1  14      235.98      223.77     32.10 o 
   1  -1  14     1797.04     1669.04    226.70 o 
   2  -1  14      703.04      704.40     15.61 o 
   3  -1  14      888.02      859.82     16.49 o 
  -3   0  14        2.27        8.97      7.61 o 
  -2   0  14      633.69      589.00      9.60 o 
  -1   0  14      133.86      136.92      8.22 o 
   0   0  14     1604.32     1577.76     47.36 o 
   1   0  14       68.46       73.34      8.38 o 
   2   0  14      814.93      791.27    102.97 o 
   3   0  14      197.49      171.94     12.52 o 
  -3   1  14     1514.62     1497.37     22.73 o 
  -2   1  14       36.07       32.06      7.35 o 
  -1   1  14      743.49      728.02     21.77 o 
   0   1  14      105.11      108.26      9.63 o 
   1   1  14      192.45      196.00     10.65 o 
   2   1  14      742.22      736.38     19.48 o 
   3   1  14      122.14      108.77     13.41 o 
  -3   2  14       44.47       52.38      8.44 o 
  -2   2  14      663.28      634.58     20.54 o 
  -1   2  14      318.13      343.72      8.69 o 
   0   2  14       12.15       17.68      8.77 o 
   1   2  14      816.51      749.25     23.55 o 
   2   2  14      184.52      177.66     13.08 o 
   3   2  14       28.78       25.61      7.17 o 
  -3   3  14      187.53      171.20      8.11 o 
  -2   3  14      231.16      234.72      8.83 o 
  -1   3  14       22.54       24.65      7.42 o 
   0   3  14      101.55       92.43     10.08 o 
   1   3  14      867.96      823.19     22.64 o 
   2   3  14       41.66       36.09      7.96 o 
  -2   4  14      117.86      124.51      7.86 o 
  -1   4  14       19.14       28.08      6.87 o 
   0   4  14     1021.29      909.74     13.40 o 
   1   4  14       96.68       88.91      7.80 o 
   1  -3  15       13.19       17.36     12.93 o 
  -1  -2  15       27.67       26.13      9.84 o 
  -2  -1  15        7.81       13.89      7.74 o 
  -1  -1  15      269.15      234.29     16.37 o 
   0  -1  15      641.08      596.61    140.39 o 
   1  -1  15      770.45      700.67     13.14 o 
  -2   0  15      452.31      414.52      9.99 o 
  -1   0  15      902.01      813.10     19.44 o 
   0   0  15      711.83      675.32     69.45 o 
   1   0  15      713.28      602.69     93.99 o 
  -2   1  15     1536.56     1383.49     21.36 o 
  -1   1  15       32.25       38.85      7.71 o 
   0   1  15      237.42      240.05     11.15 o 
   1   1  15       21.48       31.69      8.59 o 
  -1   2  15       40.15       45.59      8.36 o 
   0   2  15       42.22       38.59      9.85 o 
                                                 
